# Supplementary material for: Transcriptome Analysis Reveals Candidate Genes Related to Anthocyanin Biosynthesis in Different Carrot Genotypes and Tissues
Source: Plants (Basel). 2020 Mar 9;9(3):344. doi: 10.3390/plants9030344 (PMC7154819; doi:10.3390/plants9030344)
Supplement: Supplementary file 1 [file plants-09-00344-s001.xlsx]

## Sheet: S1
Supplementary file S1. Chromatographic properties of anthocyanins detected in black carrot tissues by HPLC and LC-MS analysis, RT represents rentention time
	Cyanidin 3-xylosyl(glucosyl)galactoside		Cyanidin 3-xylosylgalactoside		cyanidin 3-xylosyl(sinapoylglucosyl)galactoside		cyanidin 3-xylosyl(feruloylglucosyl)galactoside		cyanidin 3-xylosyl(coumaroyglucosyl)galactoside
Sample	RT	peak area (%)	RT	peak area (%)	RT	peak area (%)	RT	peak area (%)	RT	peak area (%)
Purple 68phloem 1.1	13.097	4.657	14.932	34.192	18.971	7.551	20.272	39.945	20.837	2.479
Purple 68 phloem 1.2	13.24	4.598	15.032	32.781	19.129	4.991	20.43	30.82	20.984	3.859
Purple 68 phloem 1.3	13.132	4.612	14.911	31.298	19.024	4.769	20.242	33.796	20.847	9.96
Purple 68 xylem 1.1	13.18	1.258	15.078	2.698	19.008	44.407	20.399	43.057	20.937	3.654
Purple 68xylem 1.2	13.139	1.214	15.029	2.87	19.015	39.759	20.39	50.072	20.887	1.205
Purple 68 xylem 1.3	13.165	1.859	15.06	4.078	19.002	40.435	20.382	46.368	20.912	2.513
Purple Haze phloem 1.1	13.272	1.418	15.144	9.594	19.131	14.749	20.421	63.121	20.995	5.649
Purple Haze phloem 1.2	13.25	1.482	15.129	8.147	19.113	16.081	20.413	65.176	20.981	3.151
Purple Haze phloem 1.3	13.218	2.392	15.09	13.523	19.054	20.381	20.398	60.325	20.956	3.13
Average
Purple 68 phloem	13.1563	4.62233	14.9583	32.757	19.0413	5.77033	20.3147	34.8537	20.8893	5.43267
Purple 68 xylem	13.1613	1.44367	15.0557	3.21533	19.0083	41.5337	20.3903	46.499	20.912	2.45733
Purple Haze phloem	13.2467	1.764	15.121	10.4213	19.0993	17.0703	20.4107	62.874	20.9773	3.97667

## Sheet: S2
Supplementary file S2.1. KEGG pathway of comparison between E vs F.
##Databases: KEGG PATHWAY of E vs F
##Statistical test method: hypergeometric test / Fisher's exact test
##FDR correction method: Benjamini and Hochberg
					Rich factor	P-Value	Corrected P-Value	Input	KEGG_ID/KO	Entrez_ID
#Term	Database	ID	Input number	Background number	0.571429	9.74e-05	0.00197948	108220105|108211175|108211455|108216446	ath:AT3G25830|ath:AT2G24210|ath:AT3G25830|ath:AT3G25830|	822177|816955|822177|822177|
Monoterpenoid biosynthesis	KEGG PATHWAY	ath00902	4	7	0.210526	0.00207718	0.021118	108192513|108200505|108220672|108224820	ath:AT4G31500|ath:AT1G10070|ath:AT4G31500|ath:AT4G31500|	829277|837543|829277|829277|
Glucosinolate biosynthesis	KEGG PATHWAY	ath00966	4	19	0.190476	0.0028568	0.0243602	108224331|108192262|108213052|108212629	ath:AT5G42800|ath:AT5G13930|ath:AT4G26220|ath:AT5G13930|	834291|831241|828728|831241|
Flavonoid biosynthesis	KEGG PATHWAY	ath00941	4	21	0.166667	0.0135585	0.0827068	108225584|108192836|108220936	ath:AT1G78440|ath:AT5G25900|ath:AT1G78440|	844180|832659|844180|
Diterpenoid biosynthesis	KEGG PATHWAY	ath00904	3	18	0.130435	0.0242604	0.123324	108221074|108219920|108215276	ath:AT5G41040|ath:AT5G58860|ath:AT4G00360|	834106|836003|828019|
Cutin, suberine and wax biosynthesis	KEGG PATHWAY	ath00073	3	23	0.111111	0.21769	0.603596	108214322	ath:AT5G42250|	834230|
Degradation of aromatic compounds	KEGG PATHWAY	ath01220	1	9	0.109375	0.00160749	0.0196114	108213052|108198511|108194228|108197376|108213627|108192906|108224913	ath:AT4G26220|ath:AT3G52970|ath:AT5G25140|ath:AT3G52970|ath:AT4G31940|ath:AT3G26300|ath:AT3G26310|	828728|824463|832585|824463|829324|822234|822235|
Stilbenoid, diarylheptanoid and gingerol biosynthesis	KEGG PATHWAY	ath00945	7	64	0.103896	3.57e-06	0.000217747	108193059|108213052|108204950|108216875|108211894|108193896|108221035|108206420|108214501|108205596|108215746|108194458|108220388|108215465|108214543|108211933	ath:AT5G44640|ath:AT4G26220|ath:AT4G34230|ath:AT1G71695|ath:AT1G71695|ath:AT3G49960|ath:AT4G30170|ath:AT4G19010|ath:AT5G54160|ath:AT3G24503|ath:AT1G71695|ath:AT1G68850|ath:AT5G66390|ath:AT3G24503|ath:AT5G05340|ath:AT1G80820|	834493|828728|829572|843498|843498|824158|829140|827639|835504|822042|843498|843218|836771|822042|830416|844421|
Phenylpropanoid biosynthesis	KEGG PATHWAY	ath00940	16	154	0.1	0.0214394	0.118891	108192295|108209981|108225722|108221107	ath:AT5G46290|ath:AT4G11030|ath:AT1G49430|ath:AT1G08510|	834671|826704|841367|837372|
Fatty acid biosynthesis	KEGG PATHWAY	ath00061	4	40	0.0958904	0.00319477	0.0243602	108221065|108209981|108221107|108220169|108225722|108192295|108198637	ath:AT3G12120|ath:AT4G11030|ath:AT1G08510|ath:AT3G12120|ath:AT1G49430|ath:AT5G46290|ath:AT3G12120|	820387|826704|837372|820387|841367|834671|820387|
Fatty acid metabolism	KEGG PATHWAY	ath01212	7	73	0.0952381	0.00640886	0.0434378	108198511|108194228|108197376|108213627|108192906|108224913	ath:AT3G52970|ath:AT5G25140|ath:AT3G52970|ath:AT4G31940|ath:AT3G26300|ath:AT3G26310|	824463|832585|824463|829324|822234|822235|
Limonene and pinene degradation	KEGG PATHWAY	ath00903	6	63	0.09375	0.0521539	0.244722	108208950|108197709|108206420	ath:AT2G18950|ath:AT2G18950|ath:AT4G19010|	816412|816412|827639|
Ubiquinone and other terpenoid-quinone biosynthesis	KEGG PATHWAY	ath00130	3	32	0.0877193	0.000850319	0.0129674	108216875|108213052|108211894|108193896|108221035|108206420|108220388|108215746|108194458|108214543	ath:AT1G71695|ath:AT4G26220|ath:AT1G71695|ath:AT3G49960|ath:AT4G30170|ath:AT4G19010|ath:AT5G66390|ath:AT1G71695|ath:AT1G68850|ath:AT5G05340|	843498|828728|843498|824158|829140|827639|836771|843498|843218|830416|
Phenylalanine metabolism	KEGG PATHWAY	ath00360	10	114	0.0869565	0.122094	0.391985	108200505|108220713	ath:AT1G10070|ath:AT3G10050|	837543|820166|
Valine, leucine and isoleucine biosynthesis	KEGG PATHWAY	ath00290	2	23	0.0833333	0.0679328	0.27626	108192262|108212629|108204232	ath:AT5G13930|ath:AT5G13930|ath:AT5G11260|	831241|831241|830996|
Circadian rhythm - plant	KEGG PATHWAY	ath04712	3	36	0.0833333	0.0679328	0.27626	108221065|108220169|108198637	ath:AT3G12120|ath:AT3G12120|ath:AT3G12120|	820387|820387|820387|
Biosynthesis of unsaturated fatty acids	KEGG PATHWAY	ath01040	3	36	0.075	0.0856061	0.326373	108209981|108214322|108225722	ath:AT4G11030|ath:AT5G42250|ath:AT1G49430|	826704|834230|841367|
Fatty acid degradation	KEGG PATHWAY	ath00071	3	40	0.0714286	0.308121	0.817191	108192295	ath:AT5G46290|	834671|
Biotin metabolism	KEGG PATHWAY	ath00780	1	14	0.0666667	0.110105	0.391985	108192513|108220672|108224820	ath:AT4G31500|ath:AT4G31500|ath:AT4G31500|	829277|829277|829277|
Tryptophan metabolism	KEGG PATHWAY	ath00380	3	45	0.0588235	0.3573	0.842491	108197915	ath:AT4G11600|	826765|
Arachidonic acid metabolism	KEGG PATHWAY	ath00590	1	17	0.0555556	0.372906	0.842491	108209382	ath:AT1G64660|	842774|
Selenocompound metabolism	KEGG PATHWAY	ath00450	1	18	0.0545455	0.165748	0.505531	108214793|108210651|108200895	ath:AT2G47180|ath:AT2G47180|ath:AT1G56600|	819331|819331|842114|
Galactose metabolism	KEGG PATHWAY	ath00052	3	55	0.0540541	0.120688	0.391985	108192513|108200505|108220672|108224820	ath:AT4G31500|ath:AT1G10070|ath:AT4G31500|ath:AT4G31500|	829277|837543|829277|829277|
2-Oxocarboxylic acid metabolism	KEGG PATHWAY	ath01210	4	74	0.05	0.402995	0.847679	108197875	ath:AT2G44160|	819022|
One carbon pool by folate	KEGG PATHWAY	ath00670	1	20	0.0452261	8.12e-05	0.00197948	108216875|108213052|108224820|108208950|108211175|108220687|108224600|108192513|108213627|108192906|108214322|108214543|108211455|108220672|108224331|108198511|108216446|108196653|108197376|108206420|108215746|108221035|108220713|108197709|108193059|108212629|108224913|108203083|108193896|108214501|108220105|108194458|108192836|108211894|108194228|108197361|108224374|108206003|108200505|108220388…	ath:AT1G71695|ath:AT4G26220|ath:AT4G31500|ath:AT2G18950|ath:AT2G24210|ath:AT3G02580|ath:AT5G10870|ath:AT4G31500|ath:AT4G31940|ath:AT3G26300|ath:AT5G42250|ath:AT5G05340|ath:AT3G25830|ath:AT4G31500|ath:AT5G42800|ath:AT3G52970|ath:AT3G25830|ath:AT3G54420|ath:AT3G52970|ath:AT4G19010|ath:AT1G71695|ath:AT4G30170|ath:AT3G10050|ath:AT2G18950|ath:AT5G44640|ath:AT5G13930|ath:AT3G26310|ath:AT2G26640|ath:AT3…	843498|828728|829277|816412|816955|820679|830954|829277|829324|822234|834230|830416|822177|829277|834291|824463|822177|824608|824463|827639|843498|829140|820166|816412|834493|831241|822235|817205|824158|835504|822177|843218|832659|843498|832585|830493|844193|832474|837543|836771|820429|829572|831241|832461|844421|
Biosynthesis of secondary metabolites	KEGG PATHWAY	ath01110	45	995	0.0434783	0.445453	0.88466	108206779	ath:AT5G23960|	832461|
Sesquiterpenoid and triterpenoid biosynthesis	KEGG PATHWAY	ath00909	1	23	0.0384615	0.484903	0.88466	108216258	ath:AT3G15730|	820816|
Ether lipid metabolism	KEGG PATHWAY	ath00565	1	26	0.037037	0.333259	0.842491	108212562|108209981|108225722	ath:AT1G08830|ath:AT4G11030|ath:AT1G49430|	837405|826704|841367|
Peroxisome	KEGG PATHWAY	ath04146	3	81	0.0357143	0.509636	0.88466	108200505	ath:AT1G10070|	837543|
Pantothenate and CoA biosynthesis	KEGG PATHWAY	ath00770	1	28	0.0327869	0.365132	0.842491	108224374|108206003|108196653|108209222	ath:AT1G78570|ath:AT5G24090|ath:AT3G54420|ath:AT3G12500|	844193|832474|824608|820429|
Amino sugar and nucleotide sugar metabolism	KEGG PATHWAY	ath00520	4	122	0.0322581	0.544536	0.88466	108203083	ath:AT2G26640|	817205|
Fatty acid elongation	KEGG PATHWAY	ath00062	1	31	0.0304878	0.390398	0.847679	108195381|108202881|108216479|108192744|108210400	ath:AT1G24620|ath:AT5G47910|ath:AT5G42380|ath:AT1G73630|ath:AT3G50770|	839076|834842|834244|843697|824241|
Plant-pathogen interaction	KEGG PATHWAY	ath04626	5	164	0.030303	0.451199	0.88466	108209382|108199615|108209278	ath:AT1G64660|ath:AT3G25570|ath:AT4G14880|	842774|822144|827145|
Cysteine and methionine metabolism	KEGG PATHWAY	ath00270	3	99	0.030303	0.566416	0.88466	108219710	ath:AT4G15440|	827215|
alpha-Linolenic acid metabolism	KEGG PATHWAY	ath00592	1	33	0.0294118	0.576961	0.88466	108220687	ath:AT3G02580|	820679|
Steroid biosynthesis	KEGG PATHWAY	ath00100	1	34	0.027942	0.198649	0.577029	108216875|108213052|108208950|108211425|108215276|108220388|108220687|108224600|108204950|108213627|108196248|108205659|108192906|108214322|108214543|108211455|108209981|108224331|108198511|108216446|108206420|108197376|108209278|108215746|108220713|108211783|108193059|108212629|108224913|108202090|108221107|108225722|108192295|108214501|108220105|108194458|108192836|108223341|108199615|108196194…	ath:AT1G71695|ath:AT4G26220|ath:AT2G18950|ath:AT4G39770|ath:AT4G00360|ath:AT5G66390|ath:AT3G02580|ath:AT5G10870|ath:AT4G34230|ath:AT4G31940|ath:AT4G15530|ath:AT1G01610|ath:AT3G26300|ath:AT5G42250|ath:AT5G05340|ath:AT3G25830|ath:AT4G11030|ath:AT5G42800|ath:AT3G52970|ath:AT3G25830|ath:AT4G19010|ath:AT3G52970|ath:AT4G14880|ath:AT1G71695|ath:AT3G10050|ath:AT4G02330|ath:AT5G44640|ath:AT5G13930|ath:AT3…	843498|828728|816412|830135|828019|836771|820679|830954|829572|829324|827226|839297|822234|834230|830416|822177|826704|834291|824463|822177|827639|824463|827145|843498|820166|828064|834493|831241|822235|828081|837372|841367|834671|835504|822177|843218|832659|821726|822144|823393|843498|832585|830493|824158|829140|837543|819022|816412|820816|831241|832461|844421|
Metabolic pathways	KEGG PATHWAY	ath01100	52	1861	0.0277778	0.597289	0.88466	108197361	ath:AT5G06060|	830493|
Tropane, piperidine and pyridine alkaloid biosynthesis	KEGG PATHWAY	ath00960	1	36	0.0265957	0.504092	0.88466	108211783|108193059|108211425|108196194|108202090	ath:AT4G02330|ath:AT5G44640|ath:AT4G39770|ath:AT3G43190|ath:AT4G02280|	828064|834493|830135|823393|828081|
Starch and sucrose metabolism	KEGG PATHWAY	ath00500	5	188	0.025	0.635073	0.88466	108214322	ath:AT5G42250|	834230|
Tyrosine metabolism	KEGG PATHWAY	ath00350	1	40	0.0246914	0.564069	0.88466	108209278|108197875|108196248|108220713|108214322|108223341	ath:AT4G14880|ath:AT2G44160|ath:AT4G15530|ath:AT3G10050|ath:AT5G42250|ath:AT3G21720|	827145|819022|827226|820166|834230|821726|
Carbon metabolism	KEGG PATHWAY	ath01200	6	243	0.0246914	0.601633	0.88466	108211783|108225052	ath:AT4G02330|ath:AT5G63180|	828064|836439|
Pentose and glucuronate interconversions	KEGG PATHWAY	ath00040	2	81	0.0243902	0.643953	0.88466	108209278	ath:AT4G14880|	827145|
Sulfur metabolism	KEGG PATHWAY	ath00920	1	41	0.0240964	0.614643	0.88466	108216258|108205659	ath:AT3G15730|ath:AT1G01610|	820816|839297|
Glycerophospholipid metabolism	KEGG PATHWAY	ath00564	2	83	0.0240964	0.614643	0.88466	108218526|108196248	ath:AT5G03370|ath:AT4G15530|	831859|827226|
Pyruvate metabolism	KEGG PATHWAY	ath00620	2	83	0.0238095	0.652618	0.88466	108200406	ath:AT1G12940|	837852|
Nitrogen metabolism	KEGG PATHWAY	ath00910	1	42	0.0222222	0.677374	0.898256	108200505	ath:AT1G10070|	837543|
Valine, leucine and isoleucine degradation	KEGG PATHWAY	ath00280	1	45	0.0192308	0.728514	0.945518	108205659	ath:AT1G01610|	839297|
Glycerolipid metabolism	KEGG PATHWAY	ath00561	1	52	0.0175439	0.760018	0.963744	108224600	ath:AT5G10870|	830954|
Phenylalanine, tyrosine and tryptophan biosynthesis	KEGG PATHWAY	ath00400	1	57	0.0166667	0.777143	0.963744	108193059	ath:AT5G44640|	834493|
Cyanoamino acid metabolism	KEGG PATHWAY	ath00460	1	60	0.015873	0.793051	0.963744	108223341	ath:AT3G21720|	821726|
Glyoxylate and dicarboxylate metabolism	KEGG PATHWAY	ath00630	1	63	0.0156863	0.878141	0.985646	108224600|108220713|108200505|108209278	ath:AT5G10870|ath:AT3G10050|ath:AT1G10070|ath:AT4G14880|	830954|820166|837543|827145|
Biosynthesis of amino acids	KEGG PATHWAY	ath01230	4	255	0.0147601	0.904855	0.985646	108208028|108226394|108194075|108200255	ath:AT5G47220|ath:AT5G43700|ath:AT5G45870|ath:AT4G14550|	834768|834390|834627|827102|
Plant hormone signal transduction	KEGG PATHWAY	ath04075	4	271	0.0144928	0.821552	0.963744	108196248	ath:AT4G15530|	827226|
Carbon fixation in photosynthetic organisms	KEGG PATHWAY	ath00710	1	69	0.0144928	0.821552	0.963744	108220713	ath:AT3G10050|	820166|
Glycine, serine and threonine metabolism	KEGG PATHWAY	ath00260	1	69	0.0133333	0.846141	0.973861	108199615	ath:AT3G25570|	822144|
Arginine and proline metabolism	KEGG PATHWAY	ath00330	1	75	0.0107527	0.901433	0.985646	108197915	ath:AT4G11600|	826765|
Glutathione metabolism	KEGG PATHWAY	ath00480	1	93	0.00892857	0.938449	0.994542	108214322	ath:AT5G42250|	834230|
Glycolysis / Gluconeogenesis	KEGG PATHWAY	ath00010	1	112	0.00854701	0.94563	0.994542	108216258	ath:AT3G15730|	820816|
Endocytosis	KEGG PATHWAY	ath04144	1	117	0.00671141	0.975457	0.995834	108208976	ath:AT2G33770|	817943|
Ubiquitin mediated proteolysis	KEGG PATHWAY	ath04120	1	149	0.00617284	0.982246	0.995834	108218663	ath:AT2G18960|	816413|
Oxidative phosphorylation	KEGG PATHWAY	ath00190	1	162	0.00454546	0.995834	0.995834	108213227	ath:AT5G59720|	836093|
Protein processing in endoplasmic reticulum	KEGG PATHWAY	ath04141	1	220
Supplementary file S2.2. KEGG pathway of comparison between G vs H
##Databases: KEGG PATHWAY of G vs. H
##Statistical test method: hypergeometric test / Fisher's exact test
##FDR correction method: Benjamini and Hochberg
						P-Value	Corrected P-Value	Input	KEGG_ID/KO	Entrez_ID
#Term	Database	ID	Input number	Background number	rich factor	1.35e-06	4.73e-05	108207577|108224780|108200622|108209615|108197475|108223289|108223132|108213382	ath:AT4G34050|ath:AT5G42800|ath:AT5G13930|ath:AT4G22880|ath:AT3G55120|ath:AT2G30490|ath:AT5G48930|ath:AT3G51240|	829551|834291|831241|828387|824678|817599|834951|824287|
Flavonoid biosynthesis	KEGG PATHWAY	ath00941	8	21	0.380952	0.00355904	0.0507081	108221483|108210725|108193941	ath:AT3G50660|ath:AT5G05690|ath:AT3G30180|	824229|830453|822709|
Brassinosteroid biosynthesis	KEGG PATHWAY	ath00905	3	8	0.375	0.00464215	0.0537412	108227207|108205905|108223289	ath:AT5G24760|ath:AT1G32780|ath:AT2G30490|	832545|840172|817599|
Degradation of aromatic compounds	KEGG PATHWAY	ath01220	3	9	0.333333	0.0274378	0.213405	108220105|108217939	ath:AT3G25830|ath:AT3G25830|	822177|822177|
Monoterpenoid biosynthesis	KEGG PATHWAY	ath00902	2	7	0.285714	0.00362201	0.0507081	108211967|108192836|108223242|108220936	ath:AT4G25420|ath:AT5G25900|ath:AT1G02400|ath:AT1G78440|	828645|832659|839508|844180|
Diterpenoid biosynthesis	KEGG PATHWAY	ath00904	4	18	0.222222	8.37e-07	4.73e-05	108207577|108216875|108223132|108226125|108208744|108206954|108194028|108225223|108226598|108214223|108215256|108227809|108215746|108215375|108194458|108223289|108210826|108215217|108211131	ath:AT4G34050|ath:AT1G71695|ath:AT5G48930|ath:AT5G66690|ath:AT5G04885|ath:AT2G34060|ath:AT5G05340|ath:AT4G36220|ath:AT4G11290|ath:AT5G20950|ath:AT4G37990|ath:AT1G15950|ath:AT1G71695|ath:AT2G21730|ath:AT1G68850|ath:AT2G30490|ath:AT5G20950|ath:AT3G24503|ath:AT4G36220|	829551|843498|834951|836802|830368|817967|830416|829779|826731|832220|829955|838165|843498|816710|843218|817599|832220|822042|829779|
Phenylpropanoid biosynthesis	KEGG PATHWAY	ath00940	19	154	0.123377	0.259782	0.742611	108219696	ath:AT2G06925|	815261|
Linoleic acid metabolism	KEGG PATHWAY	ath00591	1	9	0.111111	0.259782	0.742611	108225169	ath:AT4G21470|	828232|
Riboflavin metabolism	KEGG PATHWAY	ath00740	1	9	0.111111	0.0679029	0.339515	108220601|108215310|108216136	ath:AT3G14440|ath:AT4G32810|ath:AT3G14440|	820667|829417|820667|
Carotenoid biosynthesis	KEGG PATHWAY	ath00906	3	29	0.103448	0.0320237	0.220464	108218455|108215254|108210651|108204671|108209529	ath:AT2G36190|ath:AT2G47180|ath:AT2G47180|ath:AT5G11720|ath:AT1G12240|	818191|819331|819331|831044|837777|
Galactose metabolism	KEGG PATHWAY	ath00052	5	55	0.0909091	0.179125	0.626937	108205866|108214548	ath:AT3G28345|ath:AT3G28345|	822463|822463|
ABC transporters	KEGG PATHWAY	ath02010	2	24	0.0833333	0.0107728	0.0942623	108207577|108216875|108206954|108194028|108224339|108226598|108215746|108194458|108223289	ath:AT4G34050|ath:AT1G71695|ath:AT2G34060|ath:AT5G05340|ath:AT5G53970|ath:AT4G11290|ath:AT1G71695|ath:AT1G68850|ath:AT2G30490|	829551|843498|817967|830416|835480|826731|843498|843218|817599|
Phenylalanine metabolism	KEGG PATHWAY	ath00360	9	114	0.0789474	0.0533345	0.287186	108207577|108223289|108223132|108215059|108211738	ath:AT4G34050|ath:AT2G30490|ath:AT5G48930|ath:AT4G31940|ath:AT5G36220|	829551|817599|834951|829324|833619|
Stilbenoid, diarylheptanoid and gingerol biosynthesis	KEGG PATHWAY	ath00945	5	64	0.078125	0.343751	0.825232	108194215	ath:AT1G73010|	843632|
Vitamin B6 metabolism	KEGG PATHWAY	ath00750	1	13	0.0769231	0.134006	0.493706	108227207|108209981|108205905	ath:AT5G24760|ath:AT4G11030|ath:AT1G32780|	832545|826704|840172|
Fatty acid degradation	KEGG PATHWAY	ath00071	3	40	0.075	0.134006	0.493706	108227207|108205905|108224339	ath:AT5G24760|ath:AT1G32780|ath:AT5G53970|	832545|840172|835480|
Tyrosine metabolism	KEGG PATHWAY	ath00350	3	40	0.075	0.0377997	0.220498	108223209|108208119|108200579|108224339|108225039|108209046|108197774	ath:AT1G05010|ath:AT3G25570|ath:AT4G14880|ath:AT5G53970|ath:AT1G69770|ath:AT1G05010|ath:AT5G18930|	839345|822144|827145|835480|843313|839345|832011|
Cysteine and methionine metabolism	KEGG PATHWAY	ath00270	7	99	0.0707071	0.0733406	0.342256	108213210|108211468|108195330|108194096|108205254|108199312	ath:AT2G29420|ath:AT3G09270|ath:AT1G10370|ath:AT1G10370|ath:AT3G03190|ath:AT3G09270|	817491|820083|837576|837576|821227|820083|
Glutathione metabolism	KEGG PATHWAY	ath00480	6	93	0.0645161	0.00537412	0.0537412	108225757|108218703|108197503|108223855|108195333|108222038|108212070|108208065|108224263|108222964|108200255|108215036|108227728|108199701|108197317|108222091|108193462	ath:AT5G67260|ath:AT4G34160|ath:AT2G33310|ath:AT2G38310|ath:AT2G21050|ath:AT1G04250|ath:AT2G46690|ath:AT3G23240|ath:AT5G54510|ath:AT2G25490|ath:AT4G14550|ath:AT2G33310|ath:AT4G29080|ath:AT2G38120|ath:AT4G29080|ath:AT3G56380|ath:AT3G16360|	836861|829564|817894|818411|816640|839568|819281|821902|835539|817087|827102|817894|829029|818390|829029|824805|820883|
Plant hormone signal transduction	KEGG PATHWAY	ath04075	17	271	0.0627306	0.266852	0.742611	108223289|108224339	ath:AT2G30490|ath:AT5G53970|	817599|835480|
Ubiquinone and other terpenoid-quinone biosynthesis	KEGG PATHWAY	ath00130	2	32	0.0625	0.111399	0.458702	108193946|108223751|108213026|108224700|108199393	ath:AT4G13710|ath:AT4G24780|ath:AT5G19730|ath:AT3G53190|ath:AT5G63180|	827005|828580|832093|824485|836439|
Pentose and glucuronate interconversions	KEGG PATHWAY	ath00040	5	81	0.0617284	0.277929	0.742611	108219710|108219696	ath:AT4G15440|ath:AT2G06925|	827215|815261|
alpha-Linolenic acid metabolism	KEGG PATHWAY	ath00592	2	33	0.0606061	0.418221	0.861043	108219696	ath:AT2G06925|	815261|
Arachidonic acid metabolism	KEGG PATHWAY	ath00590	1	17	0.0588235	0.0346444	0.220464	108223639|108208744|108211425|108214223|108218455|108213026|108209420|108204671|108209529|108210826|108215772	ath:AT1G02730|ath:AT5G04885|ath:AT4G39770|ath:AT5G20950|ath:AT2G36190|ath:AT5G19730|ath:AT1G78580|ath:AT5G11720|ath:AT1G12240|ath:AT5G20950|ath:AT4G39770|	839467|830368|830135|832220|818191|832093|844194|831044|837777|832220|830135|
Starch and sucrose metabolism	KEGG PATHWAY	ath00500	11	188	0.0585106	0.31106	0.77765	108224339|108197361	ath:AT5G53970|ath:AT5G06060|	835480|830493|
Tropane, piperidine and pyridine alkaloid biosynthesis	KEGG PATHWAY	ath00960	2	36	0.0555556	0.435482	0.870965	108220497	ath:AT2G28100|	817355|
Other glycan degradation	KEGG PATHWAY	ath00511	1	18	0.0555556	0.262175	0.742611	108224339|108196652|108204867	ath:AT5G53970|ath:AT3G29200|ath:AT3G06350|	835480|822573|819809|
Phenylalanine, tyrosine and tryptophan biosynthesis	KEGG PATHWAY	ath00400	3	57	0.0526316	0.452234	0.879343	108224820	ath:AT4G31500|	829277|
Glucosinolate biosynthesis	KEGG PATHWAY	ath00966	1	19	0.0526316	0.286436	0.742611	108214223|108210826|108208744	ath:AT5G20950|ath:AT5G20950|ath:AT5G04885|	832220|832220|830368|
Cyanoamino acid metabolism	KEGG PATHWAY	ath00460	3	60	0.05	0.354694	0.825232	108209981|108221107	ath:AT4G11030|ath:AT1G08510|	826704|837372|
Fatty acid biosynthesis	KEGG PATHWAY	ath00061	2	40	0.05	0.36546	0.825232	108213039|108219553	ath:AT1G14520|ath:AT3G52880|	838014|824454|
Ascorbate and aldarate metabolism	KEGG PATHWAY	ath00053	2	41	0.0487805	0.257187	0.742611	108219696|108218638|108215891|108225325	ath:AT2G06925|ath:AT3G18000|ath:AT1G74320|ath:AT1G06520|	815261|821324|843772|837163|
Glycerophospholipid metabolism	KEGG PATHWAY	ath00564	4	83	0.0481928	0.00220201	0.0507081	108216875|108224780|108200622|108211131|108224820|108210725|108214223|108215256|108226598|108208744|108194028|108205905|108196653|108196652|108211738|108215746|108210826|108213382|108227207|108224131|108206954|108217939|108211967|108203083|108215059|108209834|108224339|108221483|108227809|108215375|108194458|108223289|108192836|108204867|108207577|108223209|108223132|108209615|108193941|108197475…	ath:AT1G71695|ath:AT5G42800|ath:AT5G13930|ath:AT4G36220|ath:AT4G31500|ath:AT5G05690|ath:AT5G20950|ath:AT4G37990|ath:AT4G11290|ath:AT5G04885|ath:AT5G05340|ath:AT1G32780|ath:AT3G54420|ath:AT3G29200|ath:AT5G36220|ath:AT1G71695|ath:AT5G20950|ath:AT3G51240|ath:AT5G24760|ath:AT4G33360|ath:AT2G34060|ath:AT3G25830|ath:AT4G25420|ath:AT2G26640|ath:AT4G31940|ath:AT3G47340|ath:AT5G53970|ath:AT3G50660|ath:AT1…	843498|834291|831241|829779|829277|830453|832220|829955|826731|830368|830416|840172|824608|822573|833619|843498|832220|824287|832545|829473|817967|822177|828645|817205|829324|823888|835480|824229|838165|816710|843218|817599|832659|819809|829551|839345|834951|828387|822709|824678|837931|830493|829779|839345|822177|820667|820667|
Biosynthesis of secondary metabolites	KEGG PATHWAY	ath01110	47	995	0.0472362	0.514427	0.900247	108224131	ath:AT4G33360|	829473|
Sesquiterpenoid and triterpenoid biosynthesis	KEGG PATHWAY	ath00909	1	23	0.0434783	0.514427	0.900247	108207300	ath:AT3G63440|	825519|
Zeatin biosynthesis	KEGG PATHWAY	ath00908	1	23	0.0434783	0.514427	0.900247	108224339	ath:AT5G53970|	835480|
Isoquinoline alkaloid biosynthesis	KEGG PATHWAY	ath00950	1	23	0.0434783	0.392182	0.857899	108209981|108220169|108221107	ath:AT4G11030|ath:AT3G12120|ath:AT1G08510|	826704|820387|837372|
Fatty acid metabolism	KEGG PATHWAY	ath01212	3	73	0.0410959	0.408223	0.861043	108197774|108208119|108199525	ath:AT5G18930|ath:AT3G25570|ath:AT2G39800|	832011|822144|818566|
Arginine and proline metabolism	KEGG PATHWAY	ath00330	3	75	0.04	0.478297	0.900247	108192584|108225325	ath:AT3G44830|ath:AT1G06520|	823617|837163|
Glycerolipid metabolism	KEGG PATHWAY	ath00561	2	52	0.0384615	0.556405	0.94996	108219696	ath:AT2G06925|	815261|
Ether lipid metabolism	KEGG PATHWAY	ath00565	1	26	0.0384615	0.0836825	0.366111	108216875|108224780|108200622|108211131|108223132|108209529|108193360|108214223|108218455|108215256|108226598|108196248|108194458|108217635|108211425|108209615|108209981|108194215|108208744|108215891|108200579|108194028|108205905|108196652|108219553|108211738|108225039|108213026|108215746|108206059|108199525|108210826|108213382|108227207|108206954|108217939|108211967|108221107|108215059|108209834…	ath:AT1G71695|ath:AT5G42800|ath:AT5G13930|ath:AT4G36220|ath:AT5G48930|ath:AT1G12240|ath:AT5G11160|ath:AT5G20950|ath:AT2G36190|ath:AT4G37990|ath:AT4G11290|ath:AT4G15530|ath:AT1G68850|ath:AT1G53310|ath:AT4G39770|ath:AT4G22880|ath:AT4G11030|ath:AT1G73010|ath:AT5G04885|ath:AT1G74320|ath:AT4G14880|ath:AT5G05340|ath:AT1G32780|ath:AT3G29200|ath:AT3G52880|ath:AT5G36220|ath:AT1G69770|ath:AT5G19730|ath:AT1…	843498|834291|831241|829779|834951|837777|830985|832220|818191|829955|826731|827226|843218|841765|830135|828387|826704|843632|830368|843772|827145|830416|840172|822573|824454|833619|843313|832093|843498|828353|818566|832220|824287|832545|817967|822177|828645|837372|829324|823888|828232|835480|822177|844194|831044|816710|832011|817599|832659|819809|829551|824229|839345|839467|822144|822709|815261|…
Metabolic pathways	KEGG PATHWAY	ath01100	67	1861	0.0360021	0.618483	0.994555	108203083	ath:AT2G26640|	817205|
Fatty acid elongation	KEGG PATHWAY	ath00062	1	31	0.0322581	0.578094	0.96349	108215059|108211738	ath:AT4G31940|ath:AT5G36220|	829324|833619|
Limonene and pinene degradation	KEGG PATHWAY	ath00903	2	63	0.031746	0.626359	0.994555	108217635|108196248	ath:AT1G53310|ath:AT4G15530|	841765|827226|
Carbon fixation in photosynthetic organisms	KEGG PATHWAY	ath00710	2	69	0.0289855	0.671897	0.994555	108200622	ath:AT5G13930|	831241|
Circadian rhythm - plant	KEGG PATHWAY	ath04712	1	36	0.0277778	0.671897	0.994555	108220169	ath:AT3G12120|	820387|
Biosynthesis of unsaturated fatty acids	KEGG PATHWAY	ath01040	1	36	0.0277778	0.717853	0.994555	108200579	ath:AT4G14880|	827145|
Sulfur metabolism	KEGG PATHWAY	ath00920	1	41	0.0243902	0.738034	0.994555	108202881|108226679|108195267|108210400	ath:AT5G47910|ath:AT5G04170|ath:AT3G22930|ath:AT3G50770|	834842|830295|821865|824241|
Plant-pathogen interaction	KEGG PATHWAY	ath04626	4	164	0.0243902	0.722165	0.994555	108217635|108196248	ath:AT1G53310|ath:AT4G15530|	841765|827226|
Pyruvate metabolism	KEGG PATHWAY	ath00620	2	83	0.0240964	0.726243	0.994555	108203178	ath:AT3G01500|	821134|
Nitrogen metabolism	KEGG PATHWAY	ath00910	1	42	0.0238095	0.749951	0.994555	108224820	ath:AT4G31500|	829277|
Tryptophan metabolism	KEGG PATHWAY	ath00380	1	45	0.0222222	0.771611	0.994555	108209834	ath:AT3G47340|	823888|
Alanine, aspartate and glutamate metabolism	KEGG PATHWAY	ath00250	1	48	0.0208333	0.785002	0.994555	108216116	ath:AT2G07690|	815415|
DNA replication	KEGG PATHWAY	ath03030	1	50	0.02	0.888565	0.994555	108224339|108196652|108199525|108204867|108200579	ath:AT5G53970|ath:AT3G29200|ath:AT2G39800|ath:AT3G06350|ath:AT4G14880|	835480|822573|818566|819809|827145|
Biosynthesis of amino acids	KEGG PATHWAY	ath01230	5	255	0.0196078	0.80948	0.994555	108200564	ath:AT1G13700|	837931|
Pentose phosphate pathway	KEGG PATHWAY	ath00030	1	54	0.0185185	0.902977	0.994555	108210532|108226827|108225374|108192999	ath:AT3G09350|ath:AT5G12020|ath:AT5G12030|ath:AT3G63460|	820091|831075|831076|825521|
Protein processing in endoplasmic reticulum	KEGG PATHWAY	ath04141	4	220	0.0181818	0.856035	0.994555	108227207|108205905	ath:AT5G24760|ath:AT1G32780|	832545|840172|
Glycolysis / Gluconeogenesis	KEGG PATHWAY	ath00010	2	112	0.0178571	0.83118	0.994555	108224131	ath:AT4G33360|	829473|
Terpenoid backbone biosynthesis	KEGG PATHWAY	ath00900	1	58	0.0172414	0.938198	0.994555	108217635|108200564|108196248|108200579	ath:AT1G53310|ath:AT1G13700|ath:AT4G15530|ath:AT4G14880|	841765|837931|827226|827145|
Carbon metabolism	KEGG PATHWAY	ath01200	4	243	0.0164609	0.886442	0.994555	108196653|108223639	ath:AT3G54420|ath:AT1G02730|	824608|839467|
Amino sugar and nucleotide sugar metabolism	KEGG PATHWAY	ath00520	2	122	0.0163934	0.863393	0.994555	108213039	ath:AT1G14520|	838014|
Inositol phosphate metabolism	KEGG PATHWAY	ath00562	1	65	0.0153846	0.895969	0.994555	108224820	ath:AT4G31500|	829277|
2-Oxocarboxylic acid metabolism	KEGG PATHWAY	ath01210	1	74	0.0135135	0.952034	0.994555	108206059|108193360	ath:AT4G22570|ath:AT5G11160|	828353|830985|
Purine metabolism	KEGG PATHWAY	ath00230	2	157	0.0127389	0.915846	0.994555	108209981	ath:AT4G11030|	826704|
Peroxisome	KEGG PATHWAY	ath04146	1	81	0.0123457	0.957732	0.994555	108196365|108214338	ath:AT1G80660|ath:AT2G18960|	844405|816413|
Oxidative phosphorylation	KEGG PATHWAY	ath00190	2	162	0.0123457	0.964633	0.994555	108194180|108195331	ath:AT5G55160|ath:AT5G55856|	835609|6241016|
RNA transport	KEGG PATHWAY	ath03013	2	169	0.0118343	0.92768	0.994555	108217677	ath:AT1G20090|	838598|
Phagosome	KEGG PATHWAY	ath04145	1	86	0.0116279	0.966139	0.994555	108222708	ath:AT1G03905|	839376|
RNA degradation	KEGG PATHWAY	ath03018	1	111	0.00900901	0.989352	0.997139	108208976	ath:AT2G33770|	817943|
Ubiquitin mediated proteolysis	KEGG PATHWAY	ath04120	1	149	0.00671141	0.997139	0.997139	108211811	ath:AT5G14610|	831313|
Spliceosome	KEGG PATHWAY	ath03040	1	192	0.00520833
Supplementary file S2.3. KEGG pathway of comparison between E vs G
##Databases: KEGG PATHWAY of E vs. G
##Statistical test method: hypergeometric test / Fisher's exact test
##FDR correction method: Benjamini and Hochberg					0.428571	0.0127179	0.217489	108204680|108211175|108216446	ath:AT2G24190|ath:AT2G24210|ath:AT3G25830|	816953|816955|822177|
Monoterpenoid biosynthesis	KEGG PATHWAY	ath00902	3	7	0.333333	0.0215786	0.309546	108227207|108205905|108223289	ath:AT5G24760|ath:AT1G32780|ath:AT2G30490|	832545|840172|817599|
Degradation of aromatic compounds	KEGG PATHWAY	ath01220	3	9	0.222222	0.0249841	0.309546	108211967|108225584|108195451|108219976	ath:AT4G25420|ath:AT1G78440|ath:AT1G02400|ath:AT5G51810|	828645|844180|839508|835256|
Diterpenoid biosynthesis	KEGG PATHWAY	ath00904	4	18	0.2	0.273944	0.999905	108193685	ath:AT5G08415|	830740|
Lipoic acid metabolism	KEGG PATHWAY	ath00785	1	5	0.18	0.00317132	0.160152	108217507|108197264|108209878|108194489|108192512|108200094|108216116|108213272|108206974	ath:AT5G44635|ath:AT5G46280|ath:AT4G02060|ath:AT2G24490|ath:AT1G52950|ath:AT1G44900|ath:AT2G07690|ath:AT4G18590|ath:AT5G41880|	834492|834670|828153|816985|841728|841056|815415|827591|834193|
DNA replication	KEGG PATHWAY	ath03030	9	50	0.166667	0.0126612	0.217489	108192862|108202728|108214740|108210675|108195175|108196909|108215759	ath:AT5G18170|ath:AT2G15620|ath:AT5G37600|ath:AT3G52720|ath:AT5G16570|ath:AT3G01500|ath:AT1G37130|	831935|816055|833738|824438|831519|821134|840630|
Nitrogen metabolism	KEGG PATHWAY	ath00910	7	42	0.166667	0.311679	0.999905	108216370	ath:AT2G23610|	816893|
Indole alkaloid biosynthesis	KEGG PATHWAY	ath00901	1	6	0.151515	0.0452894	0.415839	108203297|108200198|108214350|108214137|108219696	ath:AT3G06860|ath:AT3G03480|ath:AT1G77120|ath:AT1G77120|ath:AT2G06925|	819870|821249|844047|844047|815261|
alpha-Linolenic acid metabolism	KEGG PATHWAY	ath00592	5	33	0.15	0.0306481	0.309546	108227207|108214350|108205905|108224339|108196758|108214137	ath:AT5G24760|ath:AT1G77120|ath:AT1G32780|ath:AT5G53970|ath:AT2G42490|ath:AT1G77120|	832545|844047|840172|835480|818849|844047|
Tyrosine metabolism	KEGG PATHWAY	ath00350	6	40	0.15	0.0306481	0.309546	108227207|108214350|108203297|108214395|108205905|108214137	ath:AT5G24760|ath:AT1G77120|ath:AT3G06860|ath:AT5G47720|ath:AT1G32780|ath:AT1G77120|	832545|844047|819870|834823|840172|844047|
Fatty acid degradation	KEGG PATHWAY	ath00071	6	40	0.142857	0.200616	0.880964	108209856|108192295	ath:AT2G05990|ath:AT5G46290|	815152|834671|
Biotin metabolism	KEGG PATHWAY	ath00780	2	14	0.140625	0.0129202	0.217489	108197340|108207577|108220653|108227961|108198511|108227431|108215059|108223289|108203640	ath:AT1G13710|ath:AT4G34050|ath:AT3G52970|ath:AT5G57260|ath:AT3G52970|ath:AT2G40890|ath:AT4G31940|ath:AT2G30490|ath:AT4G34050|	837932|829551|824463|835831|824463|818686|829324|817599|829551|
Stilbenoid, diarylheptanoid and gingerol biosynthesis	KEGG PATHWAY	ath00945	9	64	0.130435	0.150263	0.798768	108192917|108206779|108199283	ath:AT5G23960|ath:AT5G23960|ath:AT1G58440|	832461|832461|842213|
Sesquiterpenoid and triterpenoid biosynthesis	KEGG PATHWAY	ath00909	3	23	0.130435	0.150263	0.798768	108194158|108197319|108197852	ath:AT1G22400|ath:AT1G22400|ath:AT1G22400|	838846|838846|838846|
Zeatin biosynthesis	KEGG PATHWAY	ath00908	3	23	0.125	0.0599535	0.465792	108192862|108196627|108214740|108209834|108195175|108205125	ath:AT5G18170|ath:AT3G08860|ath:AT5G37600|ath:AT3G47340|ath:AT5G16570|ath:AT1G79440|	831935|820034|833738|823888|831519|844282|
Alanine, aspartate and glutamate metabolism	KEGG PATHWAY	ath00250	6	48	0.117647	0.259199	0.999905	108205125|108214395	ath:AT1G79440|ath:AT5G47720|	844282|834823|
Butanoate metabolism	KEGG PATHWAY	ath00650	2	17	0.111111	0.0703186	0.473479	108206455|108227345|108192997|108214740|108214395|108209512|108195175	ath:AT1G32470|ath:AT1G53240|ath:AT4G35090|ath:AT5G37600|ath:AT5G47720|ath:AT4G32520|ath:AT5G16570|	840141|841757|829661|833738|834823|829387|831519|
Glyoxylate and dicarboxylate metabolism	KEGG PATHWAY	ath00630	7	63	0.111111	0.413538	0.999905	108219696	ath:AT2G06925|	815261|
Linoleic acid metabolism	KEGG PATHWAY	ath00591	1	9	0.111111	0.413538	0.999905	108200220	ath:AT5G08380|	830736|
Glycosphingolipid biosynthesis - globo series	KEGG PATHWAY	ath00603	1	9	0.111111	0.413538	0.999905	108225169	ath:AT4G21470|	828232|
Riboflavin metabolism	KEGG PATHWAY	ath00740	1	9	0.11039	0.00762287	0.217489	108213503|108207577|108214501|108223317|108206954|108218635|108203640|108210405|108220388|108227809|108215217|108227431|108224075|108223289|108210826|108194133|108194156	ath:AT5G66390|ath:AT4G34050|ath:AT5G54160|ath:AT2G37040|ath:AT2G34060|ath:AT2G21890|ath:AT4G34050|ath:AT5G54160|ath:AT5G66390|ath:AT1G15950|ath:AT3G24503|ath:AT2G40890|ath:AT4G36220|ath:AT2G30490|ath:AT5G20950|ath:AT5G05340|ath:AT1G52760|	836771|829551|835504|818280|817967|816725|829551|835504|836771|838165|822042|818686|829779|817599|832220|830416|841709|
Phenylpropanoid biosynthesis	KEGG PATHWAY	ath00940	17	154	0.102564	0.182796	0.855568	108192512|108213272|108201934|108194489	ath:AT1G52950|ath:AT4G18590|ath:AT4G02070|ath:AT2G24490|	841728|827591|828147|816985|
Mismatch repair	KEGG PATHWAY	ath03430	4	39	0.10101	0.0566211	0.465792	108199615|108208119|108200579|108224339|108227345|108225905|108226420|108209046|108197774|108227519	ath:AT3G25570|ath:AT3G25570|ath:AT4G14880|ath:AT5G53970|ath:AT1G53240|ath:AT5G49160|ath:AT5G43850|ath:AT1G05010|ath:AT5G18930|ath:AT5G17920|	822144|822144|827145|835480|841757|834975|834407|839345|832011|831660|
Cysteine and methionine metabolism	KEGG PATHWAY	ath00270	10	99	0.1	0.444029	0.999905	108204989	ath:AT3G58990|	825068|
C5-Branched dibasic acid metabolism	KEGG PATHWAY	ath00660	1	10	0.0961538	0.173029	0.855568	108206149|108217753|108200220|108215641|108192584	ath:AT3G44830|ath:AT3G51520|ath:AT5G08380|ath:AT5G20410|ath:AT3G44830|	823617|824315|830736|832163|823617|
Glycerolipid metabolism	KEGG PATHWAY	ath00561	5	52	0.0877193	0.110631	0.657276	108213503|108207577|108206954|108223317|108203640|108220388|108224339|108196758|108223289|108194133	ath:AT5G66390|ath:AT4G34050|ath:AT2G34060|ath:AT2G37040|ath:AT4G34050|ath:AT5G66390|ath:AT5G53970|ath:AT2G42490|ath:AT2G30490|ath:AT5G05340|	836771|829551|817967|818280|829551|836771|835480|818849|817599|830416|
Phenylalanine metabolism	KEGG PATHWAY	ath00360	10	114	0.0869565	0.375579	0.999905	108224339|108196758	ath:AT5G53970|ath:AT2G42490|	835480|818849|
Isoquinoline alkaloid biosynthesis	KEGG PATHWAY	ath00950	2	23	0.0843373	0.186361	0.855568	108227345|108206713|108214395|108223056|108226573|108196248|108217635	ath:AT1G53240|ath:AT3G02720|ath:AT5G47720|ath:AT5G52920|ath:AT4G26390|ath:AT4G15530|ath:AT1G53310|	841757|820875|834823|835369|828745|827226|841765|
Pyruvate metabolism	KEGG PATHWAY	ath00620	7	83	0.08	0.244015	0.999905	108192862|108199615|108208119|108214740|108195175|108197774	ath:AT5G18170|ath:AT3G25570|ath:AT3G25570|ath:AT5G37600|ath:AT5G16570|ath:AT5G18930|	831935|822144|822144|833738|831519|832011|
Arginine and proline metabolism	KEGG PATHWAY	ath00330	6	75	0.0793651	0.27789	0.999905	108197340|108215059|108227961|108220653|108198511	ath:AT1G13710|ath:AT4G31940|ath:AT5G57260|ath:AT3G52970|ath:AT3G52970|	837932|829324|835831|824463|824463|
Limonene and pinene degradation	KEGG PATHWAY	ath00903	5	63	0.0774908	0.0816784	0.515595	108224263|108226535|108198802|108226394|108208065|108213288|108223855|108195333|108218703|108225757|108227728|108206159|108222964|108200255|108192397|108206509|108201092|108226581|108220212|108197317|108193943	ath:AT5G54510|ath:AT1G19180|ath:AT3G23240|ath:AT5G43700|ath:AT3G23240|ath:AT2G36270|ath:AT2G38310|ath:AT2G21050|ath:AT4G34160|ath:AT5G67260|ath:AT4G29080|ath:AT2G29380|ath:AT2G25490|ath:AT4G14550|ath:AT2G39940|ath:AT1G59940|ath:AT5G10030|ath:AT1G19180|ath:AT3G04730|ath:AT4G29080|ath:AT2G37030|	835539|838501|821902|834390|821902|818199|818411|816640|829564|836861|829029|817487|817087|827102|818581|842288|830866|838501|819633|829029|818278|
Plant hormone signal transduction	KEGG PATHWAY	ath04075	21	271	0.0740741	0.297705	0.999905	108204017|108203122|108213026|108205806|108199393|108224700	ath:AT1G69940|ath:AT4G13710|ath:AT5G19730|ath:AT4G24780|ath:AT5G63180|ath:AT3G53190|	843331|827005|832093|828580|836439|824485|
Pentose and glucuronate interconversions	KEGG PATHWAY	ath00040	6	81	0.0740741	0.355632	0.999905	108204918|108214363|108197286|108204499	ath:AT5G40760|ath:AT2G16790|ath:AT2G01290|ath:AT4G38970|	834076|816180|814657|830052|
Pentose phosphate pathway	KEGG PATHWAY	ath00030	4	54	0.0724638	0.339685	0.999905	108217635|108204499|108197286|108196248|108227345	ath:AT1G53310|ath:AT4G38970|ath:AT2G01290|ath:AT4G15530|ath:AT1G53240|	841765|830052|814657|827226|841757|
Carbon fixation in photosynthetic organisms	KEGG PATHWAY	ath00710	5	69	0.0714286	0.379582	0.999905	108192512|108213272|108200278|108194489	ath:AT1G52950|ath:AT4G18590|ath:AT5G20850|ath:AT2G24490|	841728|827591|832208|816985|
Homologous recombination	KEGG PATHWAY	ath03440	4	56	0.0701754	0.391527	0.999905	108209808|108224339|108200515|108210565	ath:AT2G45300|ath:AT5G53970|ath:AT3G07630|ath:AT1G08250|	819138|835480|819954|837345|
Phenylalanine, tyrosine and tryptophan biosynthesis	KEGG PATHWAY	ath00400	4	57	0.0684932	0.381483	0.999905	108209856|108203297|108218743|108192295|108214395	ath:AT2G05990|ath:AT3G06860|ath:AT3G12120|ath:AT5G46290|ath:AT5G47720|	815152|819870|820387|834671|834823|
Fatty acid metabolism	KEGG PATHWAY	ath01212	5	73	0.0666667	0.458102	0.999905	108203688|108214395|108192997	ath:AT5G11320|ath:AT5G47720|ath:AT4G35090|	831003|834823|829661|
Tryptophan metabolism	KEGG PATHWAY	ath00380	3	45	0.0663317	0.0678721	0.473479	108213503|108224780|108200622|108224965|108211175|108204918|108226573|108213096|108196758|108204952|108209808|108224331|108194133|108194156|108214363|108216209|108214501|108198511|108223317|108216446|108218635|108200515|108223056|108211967|108221478|108210782|108210826|108197074|108213382|108227207|108207577|108220653|108206954|108227345|108224339|108227431|108215059|108197286|108209834|108204499…	ath:AT5G66390|ath:AT5G42800|ath:AT5G13930|ath:AT1G02205|ath:AT2G24210|ath:AT5G40760|ath:AT4G26390|ath:AT5G17050|ath:AT2G42490|ath:AT1G31910|ath:AT2G45300|ath:AT5G42800|ath:AT5G05340|ath:AT1G52760|ath:AT2G16790|ath:AT5G07990|ath:AT5G54160|ath:AT3G52970|ath:AT2G37040|ath:AT3G25830|ath:AT2G21890|ath:AT3G07630|ath:AT5G52920|ath:AT4G25420|ath:AT5G42800|ath:AT2G20810|ath:AT5G20950|ath:AT5G66760|ath:AT3…	836771|834291|831241|837602|816955|834076|828745|831568|818849|840081|819138|834291|830416|841709|816180|830693|835504|824463|818280|822177|816725|819954|835369|828645|834291|816611|832220|836809|824287|832545|829551|824463|817967|841757|835480|818686|829324|814657|823888|830052|816893|838165|837345|839889|832461|817599|831660|837932|835831|828387|840141|829387|824678|834823|835504|829661|839345|…
Biosynthesis of secondary metabolites	KEGG PATHWAY	ath01110	66	995	0.0636364	0.331395	0.999905	108222404|108209767|108216690|108192288|108218630|108225801|108214382|108213227|108227515|108211448|108207023|108224561|108193767|108202086	ath:AT3G12580|ath:AT4G04210|ath:AT5G60460|ath:AT4G10250|ath:AT3G12580|ath:AT5G59720|ath:AT3G46230|ath:AT5G59720|ath:AT5G52640|ath:AT4G27670|ath:AT2G34250|ath:AT5G42570|ath:AT4G27670|ath:AT4G10250|	820438|825736|836167|826616|820438|836093|823768|836093|835341|828881|817986|834264|828881|826616|
Protein processing in endoplasmic reticulum	KEGG PATHWAY	ath04141	14	220	0.0625	0.423671	0.999905	108227207|108204499|108214350|108205905|108223056|108226573|108214137	ath:AT5G24760|ath:AT4G38970|ath:AT1G77120|ath:AT1G32780|ath:AT5G52920|ath:AT4G26390|ath:AT1G77120|	832545|830052|844047|840172|835369|828745|844047|
Glycolysis / Gluconeogenesis	KEGG PATHWAY	ath00010	7	112	0.0625	0.533524	0.999905	108223289|108224339	ath:AT2G30490|ath:AT5G53970|	817599|835480|
Ubiquinone and other terpenoid-quinone biosynthesis	KEGG PATHWAY	ath00130	2	32	0.0588235	0.564755	0.999905	108208289|108199283	ath:AT1G07420|ath:AT1G58440|	837254|842213|
Steroid biosynthesis	KEGG PATHWAY	ath00100	2	34	0.0588235	0.617462	0.999905	108219696	ath:AT2G06925|	815261|
Arachidonic acid metabolism	KEGG PATHWAY	ath00590	1	17	0.0581395	0.514472	0.999905	108216690|108214930|108216879|108207023|108194243	ath:AT5G60460|ath:AT4G14960|ath:AT5G23860|ath:AT2G34250|ath:AT4G28950|	836167|827154|832451|817986|829016|
Phagosome	KEGG PATHWAY	ath04145	5	86	0.057971	0.529723	0.999905	108209512|108196627|108196758|108206455	ath:AT4G32520|ath:AT3G08860|ath:AT2G42490|ath:AT1G32470|	829387|820034|818849|840141|
Glycine, serine and threonine metabolism	KEGG PATHWAY	ath00260	4	69	0.0566038	0.562214	0.999905	108216690|108199601|108207023	ath:AT5G60460|ath:AT1G48900|ath:AT2G34250|	836167|841312|817986|
Protein export	KEGG PATHWAY	ath03060	3	53	0.0555556	0.594455	0.999905	108224339|108196758	ath:AT5G53970|ath:AT2G42490|	835480|818849|
Tropane, piperidine and pyridine alkaloid biosynthesis	KEGG PATHWAY	ath00960	2	36	0.0555556	0.594455	0.999905	108200622|108194630	ath:AT5G13930|ath:AT1G04400|	831241|839529|
Circadian rhythm - plant	KEGG PATHWAY	ath04712	2	36	0.0555556	0.637365	0.999905	108227519	ath:AT5G17920|	831660|
Selenocompound metabolism	KEGG PATHWAY	ath00450	1	18	0.0555556	0.637365	0.999905	108220497	ath:AT2G28100|	817355|
Other glycan degradation	KEGG PATHWAY	ath00511	1	18	0.054902	0.536713	0.999905	108204499|108197286|108209512|108200579|108214740|108200515|108223056|108226573|108224339|108210565|108204989|108195175|108209808|108227519	ath:AT4G38970|ath:AT2G01290|ath:AT4G32520|ath:AT4G14880|ath:AT5G37600|ath:AT3G07630|ath:AT5G52920|ath:AT4G26390|ath:AT5G53970|ath:AT1G08250|ath:AT3G58990|ath:AT5G16570|ath:AT2G45300|ath:AT5G17920|	830052|814657|829387|827145|833738|819954|835369|828745|835480|837345|825068|831519|819138|831660|
Biosynthesis of amino acids	KEGG PATHWAY	ath01230	14	255	0.054878	0.547047	0.999905	108193708|108196232|108214100|108193429|108220353|108218807|108193174|108227515|108226679	ath:AT3G25070|ath:AT5G15410|ath:AT1G76640|ath:AT1G18890|ath:AT3G10190|ath:AT1G05990|ath:AT3G48080|ath:AT5G52640|ath:AT5G04170|	822098|831393|843997|838470|820181|837108|823963|835341|830295|
Plant-pathogen interaction	KEGG PATHWAY	ath04626	9	164	0.0548092	0.516621	0.999905	108204918|108217635|108194156|108216209|108214501|108216446|108205905|108214740|108219553|108205125|108215641|108209856|108225169|108225905|108224075|108213026|108210017|108209615|108201168|108199283|108213503|108204952|108203688|108194133|108192862|108223317|108202090|108221478|108199526|108206954|108204671|108210565|108220121|108192917|108207577|108199615|108219696|108203297|108200579|108216708…	ath:AT5G40760|ath:AT1G53310|ath:AT1G52760|ath:AT5G07990|ath:AT5G54160|ath:AT3G25830|ath:AT1G32780|ath:AT5G37600|ath:AT3G52880|ath:AT1G79440|ath:AT5G20410|ath:AT2G05990|ath:AT4G21470|ath:AT5G49160|ath:AT4G36220|ath:AT5G19730|ath:AT4G17090|ath:AT4G22880|ath:AT3G07270|ath:AT1G58440|ath:AT5G66390|ath:AT1G31910|ath:AT5G11320|ath:AT5G05340|ath:AT5G18170|ath:AT2G37040|ath:AT4G02280|ath:AT5G42800|ath:AT4…	834076|841765|841709|830693|835504|822177|840172|833738|824454|844282|832163|815152|828232|834975|829779|832093|827419|828387|819915|842213|836771|840081|831003|830416|831935|818280|828081|834291|829069|817967|831044|837345|839889|832461|829551|822144|815261|819870|827145|844245|839345|830769|835256|832234|843331|831241|836809|829387|835480|818849|827226|819138|834291|835504|824463|816725|832545|…
Metabolic pathways	KEGG PATHWAY	ath01100	102	1861	0.0534979	0.574579	0.999905	108214363|108223056|108204499|108209512|108197074|108200579|108214395|108204918|108226573|108196248|108217635|108197286|108227345	ath:AT2G16790|ath:AT5G52920|ath:AT4G38970|ath:AT4G32520|ath:AT5G66760|ath:AT4G14880|ath:AT5G47720|ath:AT5G40760|ath:AT4G26390|ath:AT4G15530|ath:AT1G53310|ath:AT2G01290|ath:AT1G53240|	816180|835369|830052|829387|836809|827145|834823|834076|828745|827226|841765|814657|841757|
Carbon metabolism	KEGG PATHWAY	ath01200	13	243	0.0519481	0.612761	0.999905	108205285|108200781|108214617|108216708	ath:AT4G05180|ath:AT1G60950|ath:AT1G79040|ath:AT1G79040|	825866|842386|844245|844245|
Photosynthesis	KEGG PATHWAY	ath00195	4	77	0.05	0.649237	0.999905	108209856|108192295	ath:AT2G05990|ath:AT5G46290|	815152|834671|
Fatty acid biosynthesis	KEGG PATHWAY	ath00061	2	40	0.05	0.674124	0.999905	108209512	ath:AT4G32520|	829387|
One carbon pool by folate	KEGG PATHWAY	ath00670	1	20	0.0487805	0.66198	0.999905	108224123|108219553	ath:AT5G21100|ath:AT3G52880|	832234|824454|
Ascorbate and aldarate metabolism	KEGG PATHWAY	ath00053	2	41	0.0469799	0.707553	0.999905	108194213|108216305|108210465|108223138|108209107|108195863|108223385	ath:AT5G13840|ath:AT5G37930|ath:AT5G13840|ath:AT1G16890|ath:AT5G06460|ath:AT5G06460|ath:AT4G38600|	831230|833772|831230|838260|830534|830534|830017|
Ubiquitin mediated proteolysis	KEGG PATHWAY	ath04120	7	149	0.0465116	0.686346	0.999905	108205416|108212803	ath:AT5G44680|ath:AT5G22470|	834497|832308|
Base excision repair	KEGG PATHWAY	ath03410	2	43	0.0454545	0.707163	0.999905	108202761	ath:AT1G15820|	838151|
Photosynthesis - antenna proteins	KEGG PATHWAY	ath00196	1	22	0.0454545	0.707163	0.999905	108201168	ath:AT3G07270|	819915|
Folate biosynthesis	KEGG PATHWAY	ath00790	1	22	0.0454545	0.707163	0.999905	108214395	ath:AT5G47720|	834823|
Propanoate metabolism	KEGG PATHWAY	ath00640	1	22	0.0444444	0.709252	0.999905	108217642|108200229	ath:AT2G04630|ath:AT5G23710|	815006|832436|
RNA polymerase	KEGG PATHWAY	ath03020	2	45	0.0434783	0.722406	0.999905	108224965	ath:AT1G02205|	837602|
Cutin, suberine and wax biosynthesis	KEGG PATHWAY	ath00073	1	23	0.0434783	0.722406	0.999905	108204989	ath:AT3G58990|	825068|
Valine, leucine and isoleucine biosynthesis	KEGG PATHWAY	ath00290	1	23	0.0434783	0.729907	0.999905	108192512|108213272|108194489	ath:AT1G52950|ath:AT4G18590|ath:AT2G24490|	841728|827591|816985|
Nucleotide excision repair	KEGG PATHWAY	ath03420	3	69	0.0430108	0.749091	0.999905	108204918|108205254|108195220|108219618	ath:AT5G40760|ath:AT3G03190|ath:AT1G10370|ath:AT1G10370|	834076|821227|837576|837576|
Glutathione metabolism	KEGG PATHWAY	ath00480	4	93	0.0425532	0.805283	0.999905	108204017|108210826|108202090|108225322|108213026|108204671|108210017|108210782	ath:AT1G69940|ath:AT5G20950|ath:AT4G02280|ath:AT5G51460|ath:AT5G19730|ath:AT5G11720|ath:AT4G17090|ath:AT2G20810|	843331|832220|828081|835220|832093|831044|827419|816611|
Starch and sucrose metabolism	KEGG PATHWAY	ath00500	8	188	0.0416667	0.736857	0.999905	108209446	ath:AT3G62150|	825388|
ABC transporters	KEGG PATHWAY	ath02010	1	24	0.04	0.750557	0.999905	108214395	ath:AT5G47720|	834823|
Lysine degradation	KEGG PATHWAY	ath00310	1	25	0.0384615	0.763545	0.999905	108200220	ath:AT5G08380|	830736|
Sphingolipid metabolism	KEGG PATHWAY	ath00600	1	26	0.0384615	0.763545	0.999905	108219696	ath:AT2G06925|	815261|
Ether lipid metabolism	KEGG PATHWAY	ath00565	1	26	0.0382166	0.856832	0.999905	108200229|108223056|108226573|108225564|108217642|108206974	ath:AT5G23710|ath:AT5G52920|ath:AT4G26390|ath:AT4G20070|ath:AT2G04630|ath:AT5G41880|	832436|835369|828745|827752|815006|834193|
Purine metabolism	KEGG PATHWAY	ath00230	6	157	0.037037	0.775858	0.999905	108220781	ath:AT3G07525|	819941|
Regulation of autophagy	KEGG PATHWAY	ath04140	1	27	0.0363636	0.803644	0.999905	108200220|108204671	ath:AT5G08380|ath:AT5G11720|	830736|831044|
Galactose metabolism	KEGG PATHWAY	ath00052	2	55	0.036036	0.854915	0.999905	108210740|108213289|108197706|108196717	ath:AT3G44260|ath:AT1G49760|ath:AT4G32175|ath:AT4G00660|	823551|841399|829350|828042|
RNA degradation	KEGG PATHWAY	ath03018	4	111	0.035503	0.89782	0.999905	108193900|108194180|Novel00490|108195331|108217729|108213289	ath:AT1G04170|ath:AT5G55160|ath:AT4G26840|ath:AT5G55856|ath:AT1G02140|ath:AT1G49760|	839238|835609|828791|6241016|837560|841399|
RNA transport	KEGG PATHWAY	ath03013	6	169	0.0344828	0.798597	0.999905	108220121	ath:AT1G30100|	839889|
Carotenoid biosynthesis	KEGG PATHWAY	ath00906	1	29	0.0344828	0.826115	0.999905	108214395|108204952	ath:AT5G47720|ath:AT1G31910|	834823|840081|
Terpenoid backbone biosynthesis	KEGG PATHWAY	ath00900	2	58	0.034188	0.880536	0.999905	108222404|108200661|108218630|108209581	ath:AT3G12580|ath:AT4G16144|ath:AT3G12580|ath:AT3G20290|	820438|827303|820438|821573|
Endocytosis	KEGG PATHWAY	ath04144	4	117	0.0333333	0.839784	0.999905	108209512|108210826	ath:AT4G32520|ath:AT5G20950|	829387|832220|
Cyanoamino acid metabolism	KEGG PATHWAY	ath00460	2	60	0.0322581	0.852473	0.999905	108197074|108227345	ath:AT5G66760|ath:AT1G53240|	836809|841757|
Citrate cycle (TCA cycle)	KEGG PATHWAY	ath00020	2	62	0.03125	0.948951	0.999905	108197600|108222404|108194224|108218630|108206036|108217729	ath:AT1G60170|ath:AT3G12580|ath:AT3G23325|ath:AT3G12580|ath:AT5G20160|ath:AT1G02140|	842312|820438|821913|820438|832138|837560|
Spliceosome	KEGG PATHWAY	ath03040	6	192	0.0308642	0.939311	0.999905	108216715|108216725|108197074|108199526|108216448	ath:AT3G47950|ath:AT5G67590|ath:AT5G66760|ath:AT4G29480|ath:AT5G08680|	823950|836895|836809|829069|830769|
Oxidative phosphorylation	KEGG PATHWAY	ath00190	5	162	0.029703	0.912274	0.999905	108223098|108206036|108216378	ath:AT4G25630|ath:AT5G20160|ath:AT3G03920|	828668|832138|821062|
Ribosome biogenesis in eukaryotes	KEGG PATHWAY	ath03008	3	101	0.0277778	0.861516	0.999905	108218743	ath:AT3G12120|	820387|
Biosynthesis of unsaturated fatty acids	KEGG PATHWAY	ath01040	1	36	0.0258621	0.950792	0.999905	108217642|108200229|108206974	ath:AT2G04630|ath:AT5G23710|ath:AT5G41880|	815006|832436|834193|
Pyrimidine metabolism	KEGG PATHWAY	ath00240	3	116	0.025	0.888211	0.999905	108196758	ath:AT2G42490|	818849|
beta-Alanine metabolism	KEGG PATHWAY	ath00410	1	40	0.0243902	0.89404	0.999905	108200579	ath:AT4G14880|	827145|
Sulfur metabolism	KEGG PATHWAY	ath00920	1	41	0.0240964	0.939941	0.999905	108218638|108219696	ath:AT3G18000|ath:AT2G06925|	821324|815261|
Glycerophospholipid metabolism	KEGG PATHWAY	ath00564	2	83	0.0222222	0.914474	0.999905	108214395	ath:AT5G47720|	834823|
Valine, leucine and isoleucine degradation	KEGG PATHWAY	ath00280	1	45	0.0208333	0.927173	0.999905	108194127	ath:AT1G08560|	837378|
SNARE interactions in vesicular transport	KEGG PATHWAY	ath04130	1	48	0.0192308	0.941226	0.999905	108204499	ath:AT4G38970|	830052|
Fructose and mannose metabolism	KEGG PATHWAY	ath00051	1	52	0.0175439	0.985245	0.999905	108217729|108213289	ath:AT1G02140|ath:AT1G49760|	837560|841399|
mRNA surveillance pathway	KEGG PATHWAY	ath03015	2	114	0.0166667	0.999905	0.999905	108211536|108206301|108225361|108209902|108209070|108195143	ath:AT2G24090|ath:AT1G29070|ath:AT5G15220|ath:AT3G23390|ath:AT3G05560|ath:AT4G31985|	816943|839781|831374|821920|819722|829329|
Ribosome	KEGG PATHWAY	ath03010	6	360	0.0135135	0.98195	0.999905	108204989	ath:AT3G58990|	825068|
2-Oxocarboxylic acid metabolism	KEGG PATHWAY	ath01210	1	74	0.0123457	0.987609	0.999905	108192997	ath:AT4G35090|	829661|
Peroxisome	KEGG PATHWAY	ath04146	1	81	0.00819672	0.998638	0.999905	108210782	ath:AT2G20810|	816611|
Amino sugar and nucleotide sugar metabolism	KEGG PATHWAY	ath00520	1	122
Supplementary file S2.4. KEGG pathway of comparison between F vs H
##Databases: KEGG PATHWAY of F vs. H
##Statistical test method: hypergeometric test / Fisher's exact test
##FDR correction method: Benjamini and Hochberg
						P-Value	Corrected P-Value	Input	KEGG_ID/KO	Entrez_ID
#Term	Database	ID	Input number	Background number	rich factor	0.0277516	0.489653	108220105|108217939	ath:AT3G25830|ath:AT3G25830|	822177|822177|
Monoterpenoid biosynthesis	KEGG PATHWAY	ath00902	2	7	0.285714	0.000894808	0.0742691	108222766|108192262|108212629|108222116|108203640	ath:AT5G42800|ath:AT5G13930|ath:AT5G13930|ath:AT5G42800|ath:AT4G34050|	834291|831241|831241|834291|829551|
Flavonoid biosynthesis	KEGG PATHWAY	ath00941	5	21	0.238095	0.166043	0.717204	108193685	ath:AT5G08415|	830740|
Lipoic acid metabolism	KEGG PATHWAY	ath00785	1	5	0.2	0.00790312	0.327979	108220426|108194158|108197319|108197852	ath:AT3G63110|ath:AT1G22400|ath:AT1G22400|ath:AT1G22400|	825486|838846|838846|838846|
Zeatin biosynthesis	KEGG PATHWAY	ath00908	4	23	0.173913	0.19091	0.733	108195919	ath:AT2G23610|	816893|
Indole alkaloid biosynthesis	KEGG PATHWAY	ath00901	1	6	0.166667	0.0298689	0.489653	108209512|Novel00802|108196459	ath:AT4G32520|ath:AT4G32520|ath:AT4G37930|	829387|829387|829949|
One carbon pool by folate	KEGG PATHWAY	ath00670	3	20	0.15	0.0410898	0.489653	108192917|108205231|108199283	ath:AT5G23960|ath:AT5G23960|ath:AT1G58440|	832461|832461|842213|
Sesquiterpenoid and triterpenoid biosynthesis	KEGG PATHWAY	ath00909	3	23	0.130435	0.238449	0.733	108193941	ath:AT3G30180|	822709|
Brassinosteroid biosynthesis	KEGG PATHWAY	ath00905	1	8	0.125	0.261164	0.733	108224678	ath:AT5G08370|	830735|
Glycosphingolipid biosynthesis - globo series	KEGG PATHWAY	ath00603	1	9	0.111111	0.261164	0.733	108203149	ath:AT5G64300|	836551|
Riboflavin metabolism	KEGG PATHWAY	ath00740	1	9	0.111111	0.261164	0.733	108214323	ath:AT5G42250|	834230|
Degradation of aromatic compounds	KEGG PATHWAY	ath01220	1	9	0.111111	0.041296	0.489653	108203297|108214137|108214323|108214350	ath:AT3G06860|ath:AT1G77120|ath:AT5G42250|ath:AT1G77120|	819870|844047|834230|844047|
Fatty acid degradation	KEGG PATHWAY	ath00071	4	40	0.1	0.283204	0.733	108204989	ath:AT3G58990|	825068|
C5-Branched dibasic acid metabolism	KEGG PATHWAY	ath00660	1	10	0.1	0.0166189	0.45979	Novel00802|108214740|108196459|108209512|108195175|108227310	ath:AT4G32520|ath:AT5G37600|ath:AT4G37930|ath:AT4G32520|ath:AT5G16570|ath:AT2G13360|	829387|833738|829949|829387|831519|815822|
Glyoxylate and dicarboxylate metabolism	KEGG PATHWAY	ath00630	6	63	0.0952381	0.0910682	0.709971	108203297|108214137|108214350	ath:AT3G06860|ath:AT1G77120|ath:AT1G77120|	819870|844047|844047|
alpha-Linolenic acid metabolism	KEGG PATHWAY	ath00592	3	33	0.0909091	0.159441	0.717204	108205957|108202761	ath:AT1G29930|ath:AT1G15820|	839871|838151|
Photosynthesis - antenna proteins	KEGG PATHWAY	ath00196	2	22	0.0909091	0.0686619	0.709971	108195175|108214740|108209834|108227310	ath:AT5G16570|ath:AT5G37600|ath:AT3G47340|ath:AT2G13360|	831519|833738|823888|815822|
Alanine, aspartate and glutamate metabolism	KEGG PATHWAY	ath00250	4	48	0.0833333	0.109386	0.709971	108192262|108212629|108194630	ath:AT5G13930|ath:AT5G13930|ath:AT1G04400|	831241|831241|839529|
Circadian rhythm - plant	KEGG PATHWAY	ath04712	3	36	0.0833333	0.135781	0.717204	108214137|108214323|108214350	ath:AT1G77120|ath:AT5G42250|ath:AT1G77120|	844047|834230|844047|
Tyrosine metabolism	KEGG PATHWAY	ath00350	3	40	0.075	0.149723	0.717204	108195175|108214740|108210675	ath:AT5G16570|ath:AT5G37600|ath:AT3G52720|	831519|833738|824438|
Nitrogen metabolism	KEGG PATHWAY	ath00910	3	42	0.0714286	0.364998	0.841523	Novel00459	ath:AT5G39890|	833986|
Taurine and hypotaurine metabolism	KEGG PATHWAY	ath00430	1	14	0.0714286	0.235746	0.733	108210231|108216136	ath:AT2G29090|ath:AT3G14440|	817457|820667|
Carotenoid biosynthesis	KEGG PATHWAY	ath00906	2	29	0.0689655	0.291434	0.733	108208289|108199283	ath:AT1G07420|ath:AT1G58440|	837254|842213|
Steroid biosynthesis	KEGG PATHWAY	ath00100	2	34	0.0588235	0.17282	0.717204	108209512|Novel00802|108227310|108196459	ath:AT4G32520|ath:AT4G32520|ath:AT2G13360|ath:AT4G37930|	829387|829387|815822|829949|
Glycine, serine and threonine metabolism	KEGG PATHWAY	ath00260	4	69	0.057971	0.437485	0.898358	108219976	ath:AT5G51810|	835256|
Diterpenoid biosynthesis	KEGG PATHWAY	ath00904	1	18	0.0555556	0.24898	0.733	108214793|108224678|108204671	ath:AT2G47180|ath:AT5G08370|ath:AT5G11720|	819331|830735|831044|
Galactose metabolism	KEGG PATHWAY	ath00052	3	55	0.0545455	0.168036	0.717204	108199307|108219618|108195352|108204777|108194096	ath:AT1G59670|ath:AT1G10370|ath:AT3G09270|ath:AT5G41210|ath:AT1G10370|	842257|837576|820083|834123|837576|
Glutathione metabolism	KEGG PATHWAY	ath00480	5	93	0.0537634	0.1112	0.709971	108213503|108226125|108215577|108203640|108224075|108215375|108194133|108216020	ath:AT5G66390|ath:AT5G66690|ath:AT5G54160|ath:AT4G34050|ath:AT4G36220|ath:AT2G21730|ath:AT5G05340|ath:AT4G30170|	836771|836802|835504|829551|829779|816710|830416|829140|
Phenylpropanoid biosynthesis	KEGG PATHWAY	ath00940	8	154	0.0519481	0.085046	0.709971	108210532|108219006|108218630|108207023|108208113|108213227|108225801|108211582|108226827|108210519|108192288	ath:AT3G09350|ath:AT5G56010|ath:AT3G12580|ath:AT2G34250|ath:AT5G12020|ath:AT5G59720|ath:AT5G59720|ath:AT3G46230|ath:AT5G12020|ath:AT5G52640|ath:AT4G10250|	820091|835699|820438|817986|831075|836093|836093|823768|831075|835341|826616|
Protein processing in endoplasmic reticulum	KEGG PATHWAY	ath04141	11	220	0.05	0.289566	0.733	108209512|Novel00802|108196459	ath:AT4G32520|ath:AT4G32520|ath:AT4G37930|	829387|829387|829949|
Cyanoamino acid metabolism	KEGG PATHWAY	ath00460	3	60	0.05	0.247554	0.733	108204017|108206875|108203122|108193434	ath:AT1G69940|ath:AT5G19730|ath:AT4G13710|ath:AT4G24780|	843331|832093|827005|828580|
Pentose and glucuronate interconversions	KEGG PATHWAY	ath00040	4	81	0.0493827	0.50172	0.898358	108201168	ath:AT3G07270|	819915|
Folate biosynthesis	KEGG PATHWAY	ath00790	1	22	0.0454545	0.270007	0.733	108219884|108226573|108214137|108214323|108214350	ath:AT2G24270|ath:AT4G26390|ath:AT1G77120|ath:AT5G42250|ath:AT1G77120|	816962|828745|844047|834230|844047|
Glycolysis / Gluconeogenesis	KEGG PATHWAY	ath00010	5	112	0.0446429	0.410779	0.898358	108217642|108200229	ath:AT2G04630|ath:AT5G23710|	815006|832436|
RNA polymerase	KEGG PATHWAY	ath03020	2	45	0.0444444	0.516602	0.898358	108204989	ath:AT3G58990|	825068|
Valine, leucine and isoleucine biosynthesis	KEGG PATHWAY	ath00290	1	23	0.0434783	0.516602	0.898358	108224965	ath:AT1G02205|	837602|
Cutin, suberine and wax biosynthesis	KEGG PATHWAY	ath00073	1	23	0.0434783	0.17129	0.717204	Novel00802|108226573|108200579|108214740|108200515|108196459|108209512|108204989|108199525|108195175|108202159	ath:AT4G32520|ath:AT4G26390|ath:AT4G14880|ath:AT5G37600|ath:AT3G07630|ath:AT4G37930|ath:AT4G32520|ath:AT3G58990|ath:AT2G39800|ath:AT5G16570|ath:AT1G02500|	829387|828745|827145|833738|819954|829949|829387|825068|818566|831519|839501|
Biosynthesis of amino acids	KEGG PATHWAY	ath01230	11	255	0.0431373	0.41204	0.898358	108195175|108214740|108199525	ath:AT5G16570|ath:AT5G37600|ath:AT2G39800|	831519|833738|818566|
Arginine and proline metabolism	KEGG PATHWAY	ath00330	3	75	0.04	0.481516	0.898358	108215641|108224678	ath:AT5G20410|ath:AT5G08370|	832163|830735|
Glycerolipid metabolism	KEGG PATHWAY	ath00561	2	52	0.0384615	0.55864	0.933497	108224678	ath:AT5G08370|	830735|
Sphingolipid metabolism	KEGG PATHWAY	ath00600	1	26	0.0384615	0.100501	0.709971	108213503|108224965|108220426|108209512|108213627|108204952|108215577|108194133|108210782|108222766|Novel00802|108196302|108211649|108200515|108214323|108214363|108193941|108216020|108212629|108195919|108217939|108205231|108209834|108220105|108215375|108192917|108202159|108226573|108222116|108196459|108203640|108204989|108224075|108192262|108199283|108227310|108219976|108216136	ath:AT5G66390|ath:AT1G02205|ath:AT3G63110|ath:AT4G32520|ath:AT4G31940|ath:AT1G31910|ath:AT5G54160|ath:AT5G05340|ath:AT2G20810|ath:AT5G42800|ath:AT4G32520|ath:AT5G26710|ath:AT2G19590|ath:AT3G07630|ath:AT5G42250|ath:AT2G16790|ath:AT3G30180|ath:AT4G30170|ath:AT5G13930|ath:AT2G23610|ath:AT3G25830|ath:AT5G23960|ath:AT3G47340|ath:AT3G25830|ath:AT2G21730|ath:AT5G23960|ath:AT1G02500|ath:AT4G26390|ath:AT5…	836771|837602|825486|829387|829324|840081|835504|830416|816611|834291|829387|832718|816478|819954|834230|816180|822709|829140|831241|816893|822177|832461|823888|822177|816710|832461|839501|828745|834291|829949|829551|825068|829779|831241|842213|815822|835256|820667|
Biosynthesis of secondary metabolites	KEGG PATHWAY	ath01110	38	995	0.038191	0.362625	0.841523	108204017|108206875|108202090|108223784|108204671|108215772|108210782	ath:AT1G69940|ath:AT5G19730|ath:AT4G02280|ath:AT3G19620|ath:AT5G11720|ath:AT4G39770|ath:AT2G20810|	843331|832093|828081|821499|831044|830135|816611|
Starch and sucrose metabolism	KEGG PATHWAY	ath00500	7	188	0.037234	0.337508	0.823916	108214363|Novel00802|108226573|108219884|108200579|108196459|108214323|108209512|108227310	ath:AT2G16790|ath:AT4G32520|ath:AT4G26390|ath:AT2G24270|ath:AT4G14880|ath:AT4G37930|ath:AT5G42250|ath:AT4G32520|ath:AT2G13360|	816180|829387|828745|816962|827145|829949|834230|829387|815822|
Carbon metabolism	KEGG PATHWAY	ath01200	9	243	0.037037	0.500756	0.898358	108219884|108214363	ath:AT2G24270|ath:AT2G16790|	816962|816180|
Pentose phosphate pathway	KEGG PATHWAY	ath00030	2	54	0.037037	0.571827	0.933497	108220781	ath:AT3G07525|	819941|
Regulation of autophagy	KEGG PATHWAY	ath04140	1	27	0.037037	0.519533	0.898358	108192512|108200278	ath:AT1G52950|ath:AT5G20850|	841728|832208|
Homologous recombination	KEGG PATHWAY	ath03440	2	56	0.0357143	0.469221	0.898358	108213503|108203640|108194133|108216020	ath:AT5G66390|ath:AT4G34050|ath:AT5G05340|ath:AT4G30170|	836771|829551|830416|829140|
Phenylalanine metabolism	KEGG PATHWAY	ath00360	4	114	0.0350877	0.487242	0.898358	108195863|108226502|108216305|108194213|108209107	ath:AT5G06460|ath:AT5G06460|ath:AT5G37930|ath:AT5G13840|ath:AT5G06460|	830534|830534|833772|831230|830534|
Ubiquitin mediated proteolysis	KEGG PATHWAY	ath04120	5	149	0.033557	0.264478	0.733	108213503|108204017|108223784|108220426|108209512|108226573|108215641|108213627|108204952|108215577|108222802|108202761|108214137|108194133|108211649|108222766|Novel00802|108215891|108200579|108196302|108202090|108214740|108200515|108214363|108214323|108199526|108199525|108193685|108203149|108216020|108200229|108212629|Novel00459|108217939|108219884|108205231|108209834|108201168|108224075|1082046…	ath:AT5G66390|ath:AT1G69940|ath:AT3G19620|ath:AT3G63110|ath:AT4G32520|ath:AT4G26390|ath:AT5G20410|ath:AT4G31940|ath:AT1G31910|ath:AT5G54160|ath:AT2G30570|ath:AT1G15820|ath:AT1G77120|ath:AT5G05340|ath:AT2G19590|ath:AT5G42800|ath:AT4G32520|ath:AT1G74320|ath:AT4G14880|ath:AT5G26710|ath:AT4G02280|ath:AT5G37600|ath:AT3G07630|ath:AT2G16790|ath:AT5G42250|ath:AT4G29480|ath:AT2G39800|ath:AT5G08415|ath:AT5…	836771|843331|821499|825486|829387|828745|832163|829324|840081|835504|817606|838151|844047|830416|816478|834291|829387|843772|827145|832718|828081|833738|819954|816180|834230|829069|818566|830740|836551|829140|832436|831241|833986|822177|816962|832461|823888|819915|829779|831044|816710|831519|832461|815006|839501|822709|837254|832093|830135|834291|844047|829949|829551|825068|819870|839871|822177|…
Metabolic pathways	KEGG PATHWAY	ath01100	62	1861	0.0333154	0.456731	0.898358	108223555|108195333|108201663|108208168|108218971|108201092|108204025|108226581|108199701	ath:AT3G57040|ath:AT2G21050|ath:AT3G23050|ath:AT1G07430|ath:AT1G77690|ath:AT5G10030|ath:AT5G43700|ath:AT1G19180|ath:AT2G38120|	824871|816640|821879|837255|844105|830866|834390|838501|818390|
Plant hormone signal transduction	KEGG PATHWAY	ath04075	9	271	0.0332103	0.589803	0.933497	108203640|108213627	ath:AT4G34050|ath:AT4G31940|	829551|829324|
Stilbenoid, diarylheptanoid and gingerol biosynthesis	KEGG PATHWAY	ath00945	2	64	0.03125	0.590232	0.933497	108200579|108211649|108202159	ath:AT4G14880|ath:AT2G19590|ath:AT1G02500|	827145|816478|839501|
Cysteine and methionine metabolism	KEGG PATHWAY	ath00270	3	99	0.030303	0.596088	0.933497	108216398|108193900|Novel00490|108217729|108217849	ath:AT1G49760|ath:AT1G04170|ath:AT4G26840|ath:AT1G02140|ath:AT2G46290|	841399|839238|828791|837560|819237|
RNA transport	KEGG PATHWAY	ath03013	5	169	0.0295858	0.702531	0.975882	108192512	ath:AT1G52950|	841728|
Mismatch repair	KEGG PATHWAY	ath03430	1	39	0.025641	0.71143	0.975882	108198106	ath:AT3G25110|	822102|
Fatty acid biosynthesis	KEGG PATHWAY	ath00061	1	40	0.025	0.720063	0.975882	108200579	ath:AT4G14880|	827145|
Sulfur metabolism	KEGG PATHWAY	ath00920	1	41	0.0243902	0.74237	0.975882	108219006|108210519|108195267|108193174	ath:AT5G56010|ath:AT5G52640|ath:AT3G22930|ath:AT3G48080|	835699|835341|821865|823963|
Plant-pathogen interaction	KEGG PATHWAY	ath04626	4	164	0.0243902	0.725313	0.975882	108226573|108206713	ath:AT4G26390|ath:AT3G02720|	828745|820875|
Pyruvate metabolism	KEGG PATHWAY	ath00620	2	83	0.0240964	0.752095	0.975882	108196302	ath:AT5G26710|	832718|
Porphyrin and chlorophyll metabolism	KEGG PATHWAY	ath00860	1	45	0.0222222	0.840681	0.975882	108197600|108217729|108218630|108194224	ath:AT1G60170|ath:AT1G02140|ath:AT3G12580|ath:AT3G23325|	842312|837560|820438|821913|
Spliceosome	KEGG PATHWAY	ath03040	4	192	0.0208333	0.787046	0.975882	108192512	ath:AT1G52950|	841728|
DNA replication	KEGG PATHWAY	ath03030	1	50	0.02	0.860428	0.975882	108226573|108217642|108200229	ath:AT4G26390|ath:AT2G04630|ath:AT5G23710|	828745|815006|832436|
Purine metabolism	KEGG PATHWAY	ath00230	3	157	0.0191083	0.805611	0.975882	108207023	ath:AT2G34250|	817986|
Protein export	KEGG PATHWAY	ath03060	1	53	0.0188679	0.855005	0.975882	108216398|108197706	ath:AT1G49760|ath:AT4G32175|	841399|829350|
RNA degradation	KEGG PATHWAY	ath03018	2	111	0.018018	0.827878	0.975882	108200515	ath:AT3G07630|	819954|
Phenylalanine, tyrosine and tryptophan biosynthesis	KEGG PATHWAY	ath00400	1	57	0.0175439	0.864953	0.975882	108216398|108217729	ath:AT1G49760|ath:AT1G02140|	841399|837560|
mRNA surveillance pathway	KEGG PATHWAY	ath03015	2	114	0.0175439	0.833036	0.975882	108204952	ath:AT1G31910|	840081|
Terpenoid backbone biosynthesis	KEGG PATHWAY	ath00900	1	58	0.0172414	0.833036	0.975882	108224281	ath:AT2G20580|	816580|
Proteasome	KEGG PATHWAY	ath03050	1	58	0.0172414	0.871234	0.975882	108217642|108200229	ath:AT2G04630|ath:AT5G23710|	815006|832436|
Pyrimidine metabolism	KEGG PATHWAY	ath00240	2	116	0.0172414	0.874273	0.975882	108200661|108218630	ath:AT4G16144|ath:AT3G12580|	827303|820438|
Endocytosis	KEGG PATHWAY	ath04144	2	117	0.017094	0.888503	0.975882	108223784|108210782	ath:AT3G19620|ath:AT2G20810|	821499|816611|
Amino sugar and nucleotide sugar metabolism	KEGG PATHWAY	ath00520	2	122	0.0163934	0.856602	0.975882	108213627	ath:AT4G31940|	829324|
Limonene and pinene degradation	KEGG PATHWAY	ath00903	1	63	0.015873	0.880545	0.975882	108192512	ath:AT1G52950|	841728|
Nucleotide excision repair	KEGG PATHWAY	ath03420	1	69	0.0144928	0.894248	0.975882	108203297	ath:AT3G06860|	819870|
Fatty acid metabolism	KEGG PATHWAY	ath01212	1	73	0.0136986	0.897422	0.975882	108204989	ath:AT3G58990|	825068|
2-Oxocarboxylic acid metabolism	KEGG PATHWAY	ath01210	1	74	0.0135135	0.906384	0.975882	108222802	ath:AT2G30570|	817606|
Photosynthesis	KEGG PATHWAY	ath00195	1	77	0.012987	0.917131	0.975882	108227310	ath:AT2G13360|	815822|
Peroxisome	KEGG PATHWAY	ath04146	1	81	0.0123457	0.958801	0.982476	108199526|108214338	ath:AT4G29480|ath:AT2G18960|	829069|816413|
Oxidative phosphorylation	KEGG PATHWAY	ath00190	2	162	0.0123457	0.922034	0.975882	108215891	ath:AT1G74320|	843772|
Glycerophospholipid metabolism	KEGG PATHWAY	ath00564	1	83	0.0120482	0.928851	0.975882	108207023	ath:AT2G34250|	817986|
Phagosome	KEGG PATHWAY	ath04145	1	86	0.0116279	0.954991	0.982476	108193649	ath:AT4G25630|	828668|
Ribosome biogenesis in eukaryotes	KEGG PATHWAY	ath03008	1	101	0.00990099	0.970662	0.982499	108196302	ath:AT5G26710|	832718|
Aminoacyl-tRNA biosynthesis	KEGG PATHWAY	ath00970	1	115	0.00869565	0.998895	0.998895	108209902|108213828|108225361	ath:AT3G23390|ath:AT4G23620|ath:AT5G15220|	821920|828462|831374|
Ribosome	KEGG PATHWAY	ath03010	3	360	0.00833333

## Sheet: S3
Supplementary file S3. FPKM value of differentially expressed structural genes, MYB, bHLH TFs and GST genes in different tissues. CT represents orange cultivar H13.360IND, E and F represents xylem and phloem of Purple 68, respectively. G and H represents xylem and phloem of Purple Haze.
Locus ID	Symbol	Gene ID	Full name	E FPKM	F FPKM	G FPKM	H FPKM
DCAR_017697	PAL-4	LOC108223317	phenylalanine ammonia-lyase 1	369.93	285.777	10.413	135.237
		LOC108206420	4-coumarate--CoA ligase-like 6	0.684805	5.63665	0.159067	2.03988
		LOC108223993	4-coumarate--CoA ligase-like transcript variant X2	1.35243	5.96915	8.86039	9.57403
DCAR_021385	4CL3-1	LOC108227923	4-coumarate--CoA ligase transcript variant X2	107.968	108.494	37.3163	157.977
DCAR_018641	C4H-1	LOC108223289	trans-cinnamate 4-monooxygenase	978.699	1147.15	116.178	525.189
DCAR_019805	CHI1	LOC108220831	probable chalcone--flavonone isomerase transcript variant X2	1267.26	1411.1	16.0715	600.465
		LOC108197475	chalcone--flavonone isomerase-like	850.649	1250.13	33.3049	1654.06
DCAR_030786	CHS-1	LOC108200622	chalcone synthase-like	6055.81	8244.88	76.8507	7377.3
DCAR_000081	CHS-2	LOC108192262	chalcone synthase-like	0.0667357	23.5576	0.0728533	0.919125
		LOC108212629	chalcone synthase 9-like	0.704343	24.7342	0.81624	2.83957
DCAR_009483	F3H-1	LOC108213382	flavanone 3-dioxygenase	2315.02	1942.95	25.9089	1457.25
DCAR_014032	F3'H-2	LOC108216209	flavonoid 3'-monooxygenase	157.459	166.979	4.14734	129.559
		LOC108224131	putative dihydroflavonol-4-reductase	0.597263	12.9686	1.89223	20.8117
		LOC108224331	dihydroflavonol-4-reductase-like transcript variant X4	0.364096	18.0898	8.27815	18.5424
DCAR_021485	DFR-1	LOC108224780	dihydroflavonol-4-reductase-like	750.569	791.884	15.6982	514.9
		LOC108197342	flavonol synthase/flavanone 3-hydroxylase-like	0.619326	70.5817	2.54025	27.7257
		LOC108198717	leucoanthocyanidin dioxygenase-like	1.20403	25.9569	0.852537	11.029
DCAR_006772	LDOX-1	LOC108209615	leucoanthocyanidin dioxygenase-like	331.9	442.326	28.0469	1068.02
		LOC108210672	anthocyanidin 3-O-glucosyltransferase 2-like	2.48077	3.25185	0.142664	0.0545259
		LOC108214313	anthocyanidin 3-O-glucosyltransferase 2-like	0.145069	0.132049	0.102538	3.26592
		LOC108220258	anthocyanidin 3-O-glucosyltransferase 2-like	20.769	0.165055	46.8717	5.62241
	DcSCPL1	LOC108214129	serine carboxypeptidase-like 12	140.507	200.087	6.20793	279.804
DCAR_000385	MYB6	LOC108192278	transcription factor MYB113-like	35.7933	43.5082	0.0515658	0.0325865
DCAR_010745	MYB7	LOC108213488	transcription factor MYB113-like	103.522	138.621	0.229679	0.256422
		LOC108193779	transcription factor MYB1R1-like	8.2156	5.10601	68.1755	51.2848
		LOC108194193	transcription repressor MYB6-like	0.363834	10.7279	1.57765	14.105
		LOC108196925	transcription factor MYB1R1-like	160.867	134.391	641.294	883.716
		LOC108198729	transcription factor MYB3-like	0.170142	6.8064	2.78048	3.38416
		LOC108201931	putative Myb family transcription factor At1g14600	0.0253193	2.89264	0.107961	0.874518
		LOC108202996	myb-related protein 3R-1-like	2.27962	14.6749	15.0731	18.6863
		LOC108208100	transcription factor MYB3-like	2.70834	4.93364	0.056389	3.17957
		LOC108211522	myb-related protein 306	0	0.174821	3.16514	4.26214
		LOC108215616	myb-related protein 330-like transcript variant X1	0	0.636741	12.897	0.982522
		LOC108216091	transcription factor MYB48	42.2182	4.43256	18.8485	4.38696
		LOC108217844	transcription factor MYB39-like	0	2.12086	0	1.25406
		LOC108220417	transcription factor MYB48-like transcript variant X2	38.0425	4.15739	112.771	19.8147
		LOC108220609	myb-related protein Myb4-like	0.685419	1.05476	5.91463	7.35019
		LOC108221189	transcription factor MYB36-like	4.86128	0.337631	0.945983	0.0920409
		LOC108224728	myb-related protein 330	0.761936	0.635083	3.79231	0.203688
		LOC108225351	myb family transcription factor APL-like	0.0198142	0.300131	5.35298	0.245684
		LOC108204485	basic helix-loop-helix protein A transcript variant X5	9.23586	17.6301	0.680581	15.7566
		LOC108206248	transcription factor bHLH112-like	9.78067	3.05948	5.55954	0.616386
		LOC108206705	transcription factor bHLH90-like	0.551824	0.903475	9.15224	1.14245
		LOC108209686	transcription factor bHLH71-like	34.4171	9.19925	43.1279	5.37137
		LOC108211138	transcription factor bHLH123-like transcript variant X2	1.79434	0.573734	2.34876	0.146139
		LOC108211902	transcription factor bHLH112-like	3.1131	0.627449	0.43586	0.111019
		LOC108216411	transcription factor bHLH94-like	6.99827	26.1605	38.588	8.72243
		LOC108216954	transcription factor bHLH35-like	0.0911496	2.14007	0.296955	4.16346
		LOC108219782	transcription factor bHLH35-like	139.1	106.208	201.278	29.4081
		LOC108220953	transcription factor bHLH93-like	36.819	19.2263	102.247	9.86717
		LOC108222674	transcription factor bHLH118-like transcript variant X2	0.179414	4.89039	0.376366	1.23192
		LOC108224266	transcription factor bHLH30-like	1.73671	1.52196	4.4238	11.4437
		LOC108225293	transcription factor bHLH123-like	4.53385	0.228508	2.22809	0.0183062
		LOC108225516	transcription factor bHLH94-like	4.63226	11.389	31.4188	13.3802
		LOC108226497	transcription factor bHLH118-like	8.12521	5.97967	0	0.510805
		LOC108226669	transcription factor bHLH115-like	10.5122	14.5947	37.8078	1.89928
		LOC108227355	transcription factor bHLH130-like	6.75367	8.55785	31.2946	42.5855
		LOC108206025	transcription factor bHLH30-like	0.402481	3.26395	5.78638	0.594197
		LOC108193499	transcription factor bHLH13-like	18.0167	7.66558	25.8174	2.68117
		LOC108217704	transcription factor bHLH106	1.94449	0.63829	6.37913	0.291626
		LOC108194096	glutathione S-transferase U17-like	0.887181	3.16543	0.364653	16.6481
		LOC108195220	glutathione S-transferase U17-like	0.251578	4.15203	19.6527	12.5411
		LOC108195330	glutathione S-transferase U17-like	5.5724	23.9243	6.3228	69.8105
		LOC108195352	glutathione S-transferase U8	0.05523	0.371956	1.29458	4.38303
		LOC108199307	glutathione S-transferase U15-like	83.5901	117.792	14.7359	13.4345
		LOC108204777	glutathione S-transferase T1-like	19.05	24.424	8.14469	4.12897
		LOC108205254	glutathione S-transferase F11	2242.83	3618.43	30.8804	1882.53
		LOC108213210	probable glutathione S-transferase	10.0767	36.771	2.64648	28.1668

## Sheet: S4
Supplementary file S4. Primer list for the RT-qPCR.
name	primer-F	primer-R
ACTIN	CGGTATTGTGTTGGACTCTGGTGAT	CAGCAAGGTCAAGACGGAGTATGG
DcC4H (LOC108223289)	GTGGAGGCCAACGGAAATG	CGTCCGATTGTGATACCGAGA
DcCHS (LOC108200622)	GTTTAGGCGGATGTGTGAAAAATCG	CTCCTGTGTGCAACCAACCTTC
DcDFR (LOC108224780)	GTTATCAAGCCTACCGTACAGGG	CATTTCTCTCTTATCAATTTCACC
DcMYB7 (LOC108213488)	TGAAGTTTTGAAGCCCCTTCC	TGTTGTTAATGTCGTTGCCGC
DcMYB6 (LOC108192278)	TTAGTGGCATCCTCAAGTGGTTC	ACTCCGGCCATCATCTCCTAC
